# Supplementary material for: Artificial accommodating intraocular lens powered by an ion polymer-metal composite actuator
Source: PLoS One. 2021 Jun 23;16(6):e0252986. doi: 10.1371/journal.pone.0252986 (PMC8221497; doi:10.1371/journal.pone.0252986)
Supplement: S1 File — (XLSX) [file pone.0252986.s001.xlsx]

## Sheet: measure
USPM-SA v1.00 DATAFILE 380-1050
	sample1	sample1	sample1	sample1	sample1	sample1	sample1	sample1	sample1	sample1	sample2	sample2	sample2	sample2	sample2	sample2	sample2	sample2	sample2
wavelength	DATA1	DATA2	DATA3	DATA4	DATA5	DATA6	DATA7	DATA8	DATA9	DATA10	DATA11	DATA12	DATA13	DATA14	DATA15	DATA16	DATA17	DATA18	DATA19
380	3.0308	3.2606	2.708	2.9651	2.9651	3.0895	3.1967	3.0275	3.0557	3.0218	2.9204	2.926	2.9204	2.926	2.926	2.8865	2.8809	2.8584	2.8865
381	3.0025	3.226	2.7245	2.9738	2.9738	3.1241	3.1891	3.0563	3.0592	3.0592	2.9321	2.9263	2.9646	2.9617	2.9617	2.9292	2.9292	2.9292	2.9588
382	2.9819	3.2124	2.7608	2.9715	2.9715	3.1077	3.17	3.0034	3.0346	3.0346	2.9519	2.8895	2.9722	2.9519	2.9519	2.9207	2.9099	2.9207	2.9099
383	2.9984	3.1839	2.7665	2.952	2.9695	3.0945	3.1718	2.9937	3.0055	3.0055	2.964	2.9225	2.9461	2.964	2.964	2.9164	2.9046	2.9343	2.9046
384	3.011	3.1776	2.7888	2.9554	2.9593	3.0715	3.1565	3.0109	3.0109	3.0109	2.9582	2.9299	2.9299	2.9582	2.9582	2.9016	2.9016	2.9056	2.9016
385	3.0225	3.1623	2.7882	2.9721	2.969	3.0552	3.1368	3.028	3.004	3.004	2.9464	2.9433	2.9496	2.9736	2.9464	2.9192	2.9192	2.9192	2.9224
386	2.9774	3.1488	2.806	2.9419	2.9353	3.0523	3.1214	3.026	3.0163	3.026	2.9472	2.9209	2.9735	2.9637	2.9472	2.9307	2.9307	2.9307	2.9472
387	2.9646	3.1142	2.8306	2.9304	2.9553	3.0697	3.1209	3.0119	3.0024	3.0119	2.9673	2.9417	2.9768	2.9834	2.9673	2.9673	2.9673	2.9673	2.9512
388	3.0097	3.112	2.8673	2.9426	2.9668	3.06	3.1314	2.9857	2.9857	2.9857	2.961	2.9363	2.961	2.9857	2.961	2.961	2.9391	2.961	2.9363
389	3.0058	3.0994	2.8654	2.9155	2.9356	3.0283	3.12	3.0045	3.0011	2.9808	2.957	2.9332	2.957	2.9808	2.9774	2.9536	2.9332	2.9332	2.9332
390	3.0033	3.1036	2.8757	2.9441	2.9349	3.0116	3.0807	2.9886	2.9748	2.9748	2.9518	2.9287	2.9518	2.9656	2.9518	2.9287	2.9287	2.9287	2.9287
391	2.972	3.0827	2.8759	2.9278	2.9202	2.9998	3.0673	2.9773	2.9773	2.992	2.9548	2.9323	2.9695	2.9548	2.94	2.947	2.947	2.947	2.947
392	2.9602	3.0486	2.8934	2.9169	2.9366	3.0038	3.0697	2.9618	2.9818	2.9837	2.9599	2.9178	2.9818	2.9599	2.9379	2.9799	2.9599	2.9398	2.9398
393	2.9573	3.0379	2.9116	2.9116	2.9152	3.0074	3.068	2.9646	2.961	2.961	2.9646	2.9218	2.9824	2.9646	2.9432	2.961	2.961	2.9432	2.9218
394	2.9902	3.0433	2.9282	2.9105	2.9312	2.9925	3.0519	2.9687	2.9568	2.9479	2.9598	2.9271	2.9598	2.9598	2.939	2.9479	2.939	2.939	2.9182
395	2.9816	3.0358	2.921	2.9083	2.9147	2.9869	3.0403	2.9869	2.973	2.9666	2.9527	2.9324	2.9666	2.9666	2.9462	2.9527	2.9462	2.9324	2.9398
396	2.9793	3.0572	2.9386	2.9015	2.9201	2.9868	3.0266	2.968	2.9669	2.9669	2.9469	2.927	2.9669	2.9669	2.9469	2.9657	2.9657	2.9457	2.9469
397	2.9545	3.0131	2.935	2.896	2.9155	2.981	3.0165	2.9574	2.9574	2.9574	2.9574	2.918	2.9771	2.9574	2.9377	2.9771	2.9732	2.9574	2.9377
398	2.9662	3.0238	2.9557	2.9085	2.9278	2.9864	3.0145	2.9565	2.9477	2.9477	2.9565	2.909	2.967	2.9565	2.9371	2.967	2.9565	2.9477	2.9283
399	2.986	3.0159	2.9725	2.9021	2.9211	2.9671	3.0184	2.9616	2.9427	2.9427	2.9482	2.9317	2.9616	2.9751	2.9427	2.9616	2.9482	2.9427	2.9238
400	2.9913	3.0281	2.9726	2.9158	2.9164	2.9541	3.0102	2.9721	2.9534	2.9534	2.9354	2.9354	2.9721	2.9728	2.9354	2.9541	2.9534	2.9354	2.9347
401	2.9878	3.0246	2.9694	2.9141	2.9182	2.9537	2.9906	2.9537	2.9537	2.9537	2.9353	2.9168	2.9721	2.9496	2.9168	2.9537	2.9537	2.9353	2.9353
402	2.9783	3.006	2.9776	2.9055	2.9237	2.963	2.9908	2.9542	2.9542	2.9542	2.9447	2.9176	2.9725	2.9447	2.9264	2.963	2.963	2.9447	2.9447
403	2.9781	3.0095	3.0095	2.9191	2.9372	2.9543	2.9856	2.9362	2.9362	2.9495	2.9495	2.9267	2.9676	2.9495	2.9315	2.9676	2.9543	2.9495	2.9362
404	2.9899	3.0257	3.0079	2.9184	2.9363	2.9599	2.9956	2.9421	2.9421	2.9245	2.9422	2.9421	2.96	2.9599	2.9421	2.96	2.9422	2.9422	2.9244
405	3.0041	3.0262	2.9864	2.9203	2.9203	2.9525	2.9921	2.9437	2.9437	2.9262	2.9349	2.9393	2.9569	2.9393	2.9349	2.9437	2.9393	2.9218	2.9218
406	2.992	3.0359	2.9923	2.9309	2.9309	2.9544	2.989	2.9541	2.9541	2.9544	2.9281	2.9367	2.9718	2.9455	2.9281	2.9541	2.9455	2.9281	2.9369
407	2.9712	3.0363	2.9753	2.9193	2.9325	2.9595	2.9899	2.9555	2.9423	2.9464	2.9382	2.9251	2.9768	2.9555	2.9251	2.9555	2.9555	2.9382	2.9555
408	2.9772	3.0285	2.9939	2.9259	2.943	2.9769	2.9944	2.9427	2.9427	2.9427	2.926	2.9427	2.9766	2.9595	2.9427	2.9427	2.9424	2.9427	2.9256
409	2.9912	3.0466	2.9818	2.9404	2.9527	2.9718	3.0102	2.9428	2.9428	2.9382	2.9382	2.9428	2.955	2.9428	2.9335	2.9428	2.9213	2.9335	2.9213
410	2.995	3.0704	2.9617	2.954	2.954	2.9647	3.0142	2.957	2.9482	2.9405	2.9317	2.9482	2.9482	2.9482	2.924	2.9394	2.924	2.924	2.9152
411	2.9917	3.0862	2.9461	2.9591	2.9591	2.9741	3.023	2.9613	2.9707	2.9579	2.9287	2.9321	2.9579	2.945	2.9287	2.9287	2.9287	2.9158	2.9253
412	2.9743	3.0883	2.9269	2.959	2.959	3.0064	3.0232	2.9743	2.9743	2.9743	2.9269	2.9421	2.9896	2.9582	2.9261	2.9582	2.9421	2.9414	2.9414
413	2.9718	3.1086	2.9356	2.967	2.9718	2.9967	3.0329	2.9653	2.9653	2.9653	2.9339	2.9387	2.9653	2.9496	2.9278	2.9496	2.9339	2.923	2.9182
414	2.989	3.1211	2.9254	2.9736	2.989	2.9901	3.0446	2.9681	2.9681	2.9595	2.9288	2.9442	2.9509	2.9528	2.9356	2.9356	2.9202	2.9202	2.9049
415	2.9926	3.14	2.9052	2.9899	2.9926	2.9871	3.0467	2.9722	2.9722	2.9572	2.9274	2.9423	2.9423	2.945	2.9152	2.9152	2.9125	2.9125	2.9098
416	2.9795	3.1545	2.892	2.9941	2.9941	2.9945	3.0528	2.9934	2.9934	2.9934	2.9205	2.935	2.9642	2.9496	2.9339	2.9216	2.9205	2.907	2.9216
417	2.9736	3.1488	2.8884	2.9925	2.9972	3.0002	3.0569	2.986	2.986	2.9813	2.9152	2.9293	2.9577	2.9388	2.9152	2.9246	2.9152	2.9105	2.9246
418	2.9674	3.155	2.8845	2.995	3.0088	3.0113	3.0583	2.9813	2.9813	2.9756	2.9205	2.9343	2.9619	2.9424	2.9286	2.9286	2.9205	2.9067	2.9124
419	2.9699	3.1564	2.8675	2.9966	3.0099	3.0105	3.0505	2.9706	2.9706	2.9706	2.9173	2.9306	2.946	2.9439	2.9306	2.9081	2.9061	2.904	2.8927
420	2.9855	3.1577	2.8548	2.9998	3.0114	2.9986	3.0614	2.9857	2.9844	2.9729	2.919	2.9331	2.9459	2.9331	2.9203	2.9074	2.8946	2.8946	2.8946
421	2.9825	3.1865	2.8453	3.0119	3.0119	3.0058	3.0599	2.9933	2.9854	2.9854	2.9065	2.9313	2.9526	2.9313	2.9189	2.9065	2.8985	2.8985	2.8985
422	2.9711	3.1753	2.8389	3.0145	3.0145	3.0113	3.0566	2.9846	2.9919	2.9919	2.9079	2.9319	2.9606	2.9319	2.9199	2.9079	2.9079	2.9079	2.9079
423	2.9563	3.1742	2.8386	3.013	3.013	3.0231	3.0681	2.9882	2.9897	2.9796	2.9084	2.9316	2.9549	2.9316	2.92	2.9185	2.9084	2.9084	2.9084
424	2.9718	3.1751	2.8455	3.0152	3.0264	3.0161	3.0623	2.9825	2.9825	2.9922	2.9152	2.9264	2.9488	2.9376	2.9264	2.9138	2.9026	2.9026	2.9011
425	2.9775	3.1832	2.8326	3.0142	3.0208	3.0096	3.0634	2.9856	2.9856	2.9815	2.9128	2.9277	2.9451	2.9343	2.9235	2.902	2.8913	2.8913	2.8846
426	2.9736	3.1852	2.8276	3.0153	3.0153	3.0097	3.0549	2.9926	2.9926	2.9889	2.9029	2.9303	2.9407	2.9303	2.9199	2.8991	2.8954	2.8888	2.8954
427	2.9587	3.1788	2.8179	3.017	3.017	3.011	3.0511	2.991	2.991	2.991	2.9007	2.9218	2.9408	2.9218	2.9117	2.9007	2.9007	2.8816	2.8917
428	2.966	3.1737	2.8145	3.0177	3.0275	3.0135	3.0605	2.9844	2.9844	2.9926	2.9067	2.9261	2.9553	2.9276	2.9164	2.9067	2.9052	2.8985	2.9052
429	2.9571	3.173	2.8274	3.019	3.0283	3.0137	3.0511	2.9856	2.9817	2.9817	2.9069	2.9295	2.9498	2.9349	2.9201	2.903	2.8937	2.903	2.8937
430	2.9694	3.1778	2.8274	3.0177	3.0328	3.0082	3.0624	2.9932	2.9902	2.9841	2.912	2.933	2.9481	2.933	2.924	2.8969	2.8939	2.8969	2.8939
431	2.9697	3.1785	2.8301	3.0295	3.0227	3.0069	3.0598	3.0062	2.9981	2.9894	2.9117	2.9452	2.9546	2.9372	2.9285	2.9023	2.8943	2.8943	2.9023
432	2.966	3.1775	2.8392	3.0268	3.0283	3.0146	3.0483	2.9977	2.9977	2.9977	2.9065	2.9387	2.9556	2.9387	2.9219	2.905	2.905	2.8966	2.905
433	2.9654	3.1664	2.8391	3.0273	3.0355	3.0134	3.0497	2.9971	2.9971	2.9935	2.9154	2.9399	2.9562	2.9399	2.9272	2.9108	2.9072	2.9027	2.9072
434	2.9664	3.1621	2.8396	3.0219	3.0298	3.0101	3.0497	2.9943	2.9888	2.9919	2.9208	2.9445	2.9548	2.939	2.9311	2.9098	2.9019	2.9019	2.9019
435	2.9696	3.1539	2.8397	3.016	3.0237	3.0127	3.0508	2.9974	2.9825	2.9828	2.9141	2.9443	2.9519	2.9366	2.929	2.9061	2.8985	2.8985	2.8985
436	2.9731	3.1527	2.8411	3.0191	3.0191	3.0004	3.0374	2.993	2.993	2.9813	2.9132	2.9502	2.9502	2.9413	2.9265	2.9058	2.8984	2.9043	2.8984
437	2.9661	3.1463	2.8436	3.0165	3.0165	2.9956	3.0316	2.9885	2.9885	2.9885	2.9166	2.9493	2.9525	2.9349	2.9238	2.9094	2.9055	2.9023	2.9055
438	2.9599	3.135	2.8457	3.0089	3.0138	2.9964	3.0217	2.9846	2.9846	2.9798	2.9147	2.9427	2.9593	2.9287	2.9266	2.9126	2.9078	2.9056	2.9078
439	2.96	3.1176	2.8446	3.0013	3.0081	2.9919	3.0123	2.972	2.9656	2.9715	2.9168	2.9439	2.9516	2.9367	2.9176	2.9104	2.8972	2.8972	2.8972
440	2.9495	3.1075	2.8488	2.9935	2.9947	2.9753	3.0084	2.9632	2.9632	2.9566	2.9091	2.9368	2.9422	2.9235	2.9169	2.897	2.8904	2.8904	2.8904
441	2.9497	3.0955	2.8436	2.9792	2.983	2.9641	2.9936	2.9577	2.9604	2.954	2.8998	2.9347	2.9347	2.9218	2.9099	2.8934	2.8869	2.8869	2.8896
442	2.9433	3.0819	2.8446	2.9769	2.9727	2.9599	2.9808	2.9536	2.9557	2.9536	2.8971	2.9348	2.9348	2.918	2.9075	2.895	2.8887	2.8845	2.895
443	2.9361	3.0714	2.8494	2.9674	2.9668	2.9579	2.9707	2.9462	2.9462	2.9462	2.9021	2.9278	2.9333	2.9149	2.9088	2.8965	2.8959	2.8898	2.8909
444	2.9392	3.0648	2.861	2.9633	2.9693	2.9535	2.9715	2.9466	2.9466	2.9405	2.9054	2.9354	2.9345	2.9225	2.9114	2.8994	2.8934	2.8943	2.8934
445	2.9355	3.051	2.8612	2.959	2.9626	2.9456	2.9678	2.9384	2.9384	2.9325	2.9032	2.9348	2.9267	2.9172	2.9091	2.8973	2.8914	2.895	2.8914
446	2.9408	3.0469	2.8679	2.9566	2.9566	2.9401	2.9652	2.9401	2.9401	2.9344	2.9056	2.9401	2.9323	2.9229	2.9114	2.8962	2.8941	2.8941	2.8941
447	2.9367	3.0385	2.8681	2.9529	2.948	2.933	2.9556	2.933	2.933	2.9324	2.8942	2.933	2.9274	2.9161	2.9048	2.8978	2.8928	2.8928	2.8978
448	2.9319	3.0264	2.8721	2.9437	2.9437	2.9346	2.9506	2.9339	2.9332	2.9332	2.9068	2.9395	2.9388	2.9173	2.9117	2.9068	2.902	2.9013	2.9062
449	2.9284	3.0193	2.8812	2.9408	2.9428	2.9341	2.9469	2.9286	2.9232	2.9232	2.9088	2.936	2.9306	2.9162	2.9088	2.9088	2.9048	2.9033	2.9033
450	2.9313	3.0107	2.8883	2.9334	2.9387	2.9235	2.9428	2.9214	2.9193	2.9161	2.9086	2.9354	2.9268	2.9161	2.9086	2.9054	2.8947	2.9	2.9
451	2.934	3.0034	2.8873	2.9295	2.9303	2.9185	2.9396	2.923	2.9185	2.9133	2.908	2.9388	2.9238	2.9133	2.908	2.9028	2.9012	2.8975	2.902
452	2.9309	2.9984	2.8899	2.9257	2.921	2.9107	2.9309	2.9159	2.9159	2.9154	2.9003	2.9361	2.9257	2.9107	2.9055	2.9055	2.8956	2.8952	2.9003
453	2.9261	2.9908	2.892	2.921	2.921	2.9124	2.9277	2.9175	2.9175	2.9124	2.9056	2.9345	2.926	2.9141	2.9073	2.909	2.9056	2.9005	2.9056
454	2.9251	2.9856	2.9007	2.9201	2.9201	2.9088	2.9239	2.9109	2.908	2.9059	2.9088	2.931	2.926	2.9109	2.9037	2.9088	2.9059	2.9037	2.9059
455	2.9278	2.9793	2.9039	2.9147	2.9147	2.9028	2.9217	2.9028	2.9019	2.9019	2.9069	2.9307	2.9217	2.9109	2.9019	2.9069	2.9019	2.9019	2.9019
456	2.9296	2.969	2.9006	2.9101	2.9101	2.9002	2.9197	2.9051	2.9005	2.9002	2.91	2.9393	2.9197	2.9149	2.9051	2.9054	2.9005	2.9051	2.9051
457	2.9256	2.966	2.9015	2.9048	2.9048	2.8955	2.9133	2.9003	2.9003	2.8955	2.9052	2.934	2.9162	2.9085	2.9003	2.9052	2.9018	2.9003	2.9018
458	2.9227	2.9559	2.9041	2.9015	2.8989	2.8941	2.9084	2.8963	2.8963	2.8967	2.9062	2.9322	2.9205	2.9062	2.8989	2.9088	2.9062	2.9015	2.9088
459	2.9192	2.9521	2.9088	2.8967	2.8957	2.8922	2.9063	2.8922	2.8922	2.8932	2.9063	2.9298	2.9204	2.9063	2.9006	2.9073	2.9063	2.9016	2.9073
460	2.927	2.9502	2.9132	2.8945	2.8945	2.8914	2.9055	2.8869	2.8869	2.8868	2.9098	2.9333	2.9192	2.9055	2.901	2.91	2.9053	2.9055	2.9053
461	2.9228	2.9445	2.9137	2.8895	2.8883	2.8843	2.9026	2.8856	2.8843	2.881	2.9006	2.9313	2.9131	2.9039	2.9026	2.9039	2.8993	2.9026	2.8993
462	2.9266	2.9423	2.9152	2.8904	2.8836	2.8783	2.8964	2.8852	2.883	2.8807	2.9032	2.9303	2.9146	2.9032	2.8987	2.9032	2.9011	2.8987	2.9011
463	2.9225	2.9359	2.9125	2.8868	2.8847	2.8745	2.8924	2.8834	2.8834	2.879	2.9013	2.928	2.9147	2.9013	2.8934	2.9047	2.9047	2.9002	2.9047
464	2.9171	2.9303	2.9171	2.8819	2.8819	2.8804	2.8892	2.8804	2.8804	2.876	2.9025	2.9245	2.9157	2.8981	2.898	2.9069	2.9069	2.9025	2.9069
465	2.9221	2.9308	2.9232	2.8828	2.8818	2.8756	2.8919	2.8778	2.8712	2.8745	2.905	2.9268	2.9137	2.905	2.8974	2.9061	2.905	2.905	2.905
466	2.9211	2.9276	2.9233	2.8781	2.878	2.8744	2.8895	2.8744	2.8722	2.8701	2.9024	2.926	2.9089	2.9024	2.896	2.9046	2.9003	2.9024	2.9003
467	2.921	2.9252	2.9179	2.8774	2.8723	2.8681	2.8882	2.8754	2.8743	2.8669	2.9009	2.9264	2.9083	2.9009	2.8924	2.904	2.8998	2.8978	2.8998
468	2.9176	2.9218	2.9175	2.8716	2.8714	2.8672	2.88	2.8674	2.8674	2.8631	2.8967	2.9218	2.9051	2.8926	2.8883	2.9009	2.8967	2.8966	2.9008
469	2.9138	2.9179	2.9179	2.8715	2.8724	2.8682	2.8839	2.8706	2.8664	2.8673	2.8972	2.9212	2.9087	2.8963	2.888	2.9055	2.9005	2.8972	2.9037
470	2.9129	2.917	2.9189	2.868	2.8702	2.8667	2.8808	2.8645	2.8604	2.8626	2.8972	2.9176	2.9054	2.895	2.8868	2.9035	2.8972	2.8972	2.8991
471	2.9165	2.9149	2.9189	2.8665	2.8665	2.8638	2.8828	2.8638	2.8598	2.857	2.8932	2.919	2.9013	2.8932	2.888	2.9001	2.8961	2.8961	2.8973
472	2.9112	2.911	2.9112	2.8633	2.8633	2.8556	2.8755	2.8594	2.8592	2.8552	2.891	2.915	2.8951	2.8872	2.8832	2.8951	2.8912	2.8912	2.8912
473	2.9134	2.9119	2.9095	2.8664	2.8625	2.8586	2.8767	2.8617	2.8578	2.8578	2.886	2.9134	2.8977	2.8852	2.8782	2.8938	2.8899	2.8867	2.8906
474	2.9126	2.9049	2.9087	2.8646	2.8624	2.8585	2.8701	2.8568	2.8546	2.8546	2.8856	2.9109	2.8988	2.8817	2.8778	2.8949	2.8911	2.8911	2.8933
475	2.9094	2.9043	2.9081	2.8624	2.8624	2.8543	2.8683	2.8505	2.8505	2.8505	2.8836	2.9064	2.8962	2.8823	2.8759	2.8924	2.8886	2.8886	2.8912
476	2.9125	2.8984	2.9056	2.8572	2.8572	2.8506	2.8656	2.8503	2.8503	2.8469	2.884	2.9065	2.8919	2.8806	2.8765	2.8881	2.8844	2.8844	2.8847
477	2.9094	2.894	2.9045	2.857	2.8564	2.8519	2.8672	2.8525	2.8488	2.8482	2.882	2.911	2.8894	2.882	2.8746	2.8894	2.8857	2.8851	2.8857
478	2.9076	2.8908	2.8996	2.8543	2.8492	2.8483	2.8636	2.8505	2.8483	2.8461	2.8796	2.9051	2.8898	2.8796	2.8723	2.8884	2.8847	2.8811	2.8847
479	2.905	2.8859	2.9037	2.8522	2.8496	2.8454	2.8562	2.8454	2.8454	2.8454	2.8789	2.9042	2.891	2.8766	2.8694	2.8874	2.8838	2.8825	2.8861
480	2.9022	2.8808	2.9054	2.8487	2.8487	2.8447	2.8554	2.8415	2.8415	2.8384	2.8772	2.9022	2.8911	2.8768	2.8697	2.8875	2.884	2.8808	2.8844
481	2.9083	2.883	2.9113	2.8508	2.8517	2.8447	2.8558	2.8417	2.8381	2.8381	2.8801	2.9017	2.8876	2.8739	2.8699	2.884	2.8805	2.8805	2.8836
482	2.9092	2.8812	2.9092	2.8448	2.8505	2.8392	2.8518	2.8392	2.837	2.8357	2.8741	2.8999	2.8833	2.8728	2.8658	2.8811	2.8776	2.8776	2.8776
483	2.9074	2.8796	2.9074	2.8435	2.8449	2.8365	2.8491	2.8408	2.8387	2.8352	2.8734	2.899	2.8846	2.8699	2.8651	2.8824	2.879	2.8747	2.879
484	2.901	2.8764	2.9069	2.8449	2.8449	2.8357	2.8465	2.8367	2.8362	2.8357	2.8706	2.8947	2.8844	2.8672	2.8608	2.881	2.8775	2.8736	2.8775
485	2.8974	2.8731	2.9073	2.8389	2.8423	2.8382	2.8457	2.8386	2.8382	2.8348	2.8762	2.8967	2.8865	2.8697	2.8656	2.8861	2.8827	2.8796	2.8796
486	2.9014	2.8754	2.9082	2.8414	2.8448	2.8342	2.8478	2.8364	2.833	2.8296	2.8738	2.8953	2.884	2.8704	2.8625	2.8817	2.8772	2.8772	2.8772
487	2.9013	2.8776	2.906	2.8419	2.8452	2.836	2.8475	2.836	2.8326	2.8312	2.8711	2.8947	2.8812	2.8697	2.8644	2.8793	2.8745	2.8745	2.8725
488	2.9008	2.8745	2.9041	2.8404	2.841	2.8314	2.8442	2.8369	2.8336	2.8308	2.8676	2.891	2.8776	2.8676	2.8581	2.8743	2.8737	2.8709	2.8704
489	2.8957	2.879	2.9024	2.8424	2.8424	2.8374	2.8443	2.8374	2.8343	2.8345	2.8707	2.894	2.8842	2.8676	2.8609	2.8807	2.8745	2.8709	2.8773
490	2.8957	2.8792	2.9024	2.8439	2.8439	2.8311	2.841	2.8311	2.8301	2.8323	2.8641	2.8862	2.8796	2.8631	2.8565	2.874	2.873	2.8674	2.8707
491	2.8961	2.8778	2.9008	2.845	2.845	2.8326	2.8443	2.8345	2.8312	2.8294	2.8672	2.8869	2.8803	2.8658	2.8574	2.8752	2.8701	2.8705	2.8683
492	2.8987	2.8817	2.8967	2.844	2.844	2.8323	2.8427	2.833	2.8323	2.8291	2.8654	2.8849	2.8784	2.8654	2.8557	2.8719	2.868	2.8687	2.8648
493	2.8951	2.8823	2.8949	2.8434	2.8434	2.8306	2.8435	2.834	2.8338	2.8306	2.8628	2.8853	2.8758	2.8628	2.8562	2.8723	2.866	2.8628	2.8628
494	2.8935	2.883	2.8903	2.8432	2.8432	2.8318	2.8428	2.8364	2.8341	2.8309	2.8628	2.8851	2.8788	2.8628	2.8532	2.8701	2.8669	2.8628	2.8637
495	2.8904	2.8811	2.8889	2.8445	2.8445	2.8329	2.8409	2.8329	2.8312	2.8297	2.8614	2.8819	2.8789	2.8614	2.8519	2.8725	2.8677	2.863	2.8645
496	2.8874	2.8811	2.8898	2.8434	2.8434	2.8333	2.8427	2.8308	2.8301	2.8301	2.8591	2.8803	2.8779	2.8615	2.8521	2.8716	2.8653	2.8646	2.8622
497	2.8911	2.8818	2.8849	2.8445	2.8445	2.833	2.8393	2.8331	2.83	2.8269	2.8579	2.8796	2.8734	2.864	2.8547	2.8672	2.861	2.8579	2.8579
498	2.8889	2.885	2.8842	2.8449	2.8441	2.8291	2.8383	2.8321	2.8321	2.8283	2.8559	2.8774	2.8721	2.8598	2.8498	2.8651	2.859	2.8567	2.8567
499	2.8866	2.885	2.8805	2.8439	2.8423	2.8312	2.8403	2.8358	2.8342	2.8297	2.8555	2.8753	2.8738	2.8601	2.8494	2.8647	2.8616	2.8586	2.8586
500	2.8836	2.8866	2.8783	2.8443	2.8443	2.831	2.8401	2.8348	2.8318	2.831	2.8551	2.8732	2.8732	2.8559	2.8491	2.8642	2.8619	2.8559	2.8581
501	2.8851	2.8852	2.8791	2.8462	2.8492	2.8323	2.8413	2.8324	2.8323	2.8323	2.8532	2.8711	2.8741	2.8562	2.8502	2.8651	2.8592	2.8591	2.8562
502	2.8838	2.8867	2.8743	2.8447	2.8454	2.8297	2.8408	2.8304	2.8326	2.8297	2.8548	2.8702	2.8709	2.8562	2.8473	2.8637	2.8555	2.8548	2.8496
503	2.8846	2.8903	2.8715	2.8451	2.8466	2.8302	2.8403	2.8345	2.8331	2.8302	2.8505	2.868	2.8709	2.8564	2.8463	2.8593	2.8562	2.8505	2.849
504	2.8824	2.891	2.87	2.8469	2.8448	2.8296	2.8411	2.8333	2.8346	2.8296	2.8498	2.867	2.8719	2.8535	2.844	2.8584	2.8563	2.8498	2.8498
505	2.8774	2.8915	2.8688	2.8487	2.8485	2.8307	2.8366	2.8335	2.8337	2.8307	2.8479	2.8649	2.8706	2.8534	2.8422	2.8564	2.8536	2.8479	2.8506
506	2.876	2.8878	2.8652	2.8472	2.8478	2.8322	2.8378	2.835	2.8322	2.8322	2.8485	2.8631	2.8715	2.8524	2.8434	2.8597	2.8541	2.8496	2.8491
507	2.8772	2.8924	2.8664	2.8466	2.8494	2.831	2.839	2.835	2.831	2.831	2.8461	2.8615	2.8686	2.8532	2.8421	2.8559	2.8504	2.8492	2.8464
508	2.8775	2.894	2.8637	2.8491	2.8481	2.8296	2.8386	2.835	2.8314	2.8296	2.8441	2.8597	2.8651	2.8515	2.8405	2.8523	2.8468	2.8441	2.8414
509	2.8737	2.895	2.8626	2.8516	2.8514	2.8309	2.839	2.8363	2.8336	2.8309	2.8444	2.8605	2.8684	2.8525	2.8417	2.8525	2.8496	2.8444	2.8442
510	2.8717	2.8935	2.8583	2.8503	2.8481	2.8307	2.8365	2.8361	2.8356	2.8334	2.8441	2.8569	2.8685	2.8494	2.8387	2.8547	2.8516	2.8441	2.8436
511	2.8704	2.8951	2.8583	2.8504	2.8493	2.8322	2.839	2.8363	2.8348	2.8326	2.8442	2.8558	2.8694	2.8495	2.839	2.8547	2.8495	2.8453	2.8416
512	2.8707	2.8949	2.8569	2.8525	2.8516	2.8316	2.8384	2.8359	2.8342	2.8307	2.8436	2.8549	2.8652	2.8488	2.8384	2.8523	2.8471	2.8428	2.8393
513	2.8719	2.8973	2.852	2.8517	2.8517	2.8311	2.841	2.8384	2.8359	2.8333	2.8415	2.8562	2.8664	2.8512	2.8387	2.8491	2.844	2.839	2.8387
514	2.8693	2.8999	2.8463	2.8546	2.852	2.8303	2.8399	2.8399	2.8378	2.8353	2.8399	2.85	2.8653	2.8496	2.8353	2.8475	2.8424	2.8396	2.8349
515	2.8674	2.9005	2.8426	2.8559	2.8534	2.8323	2.8397	2.8397	2.8388	2.8372	2.8388	2.8486	2.8668	2.8471	2.8363	2.8471	2.8422	2.8372	2.8348
516	2.8654	2.9026	2.8395	2.8556	2.8547	2.8344	2.8402	2.8402	2.8377	2.8362	2.8393	2.8475	2.8684	2.8459	2.8338	2.8475	2.8426	2.8377	2.8338
517	2.8654	2.9059	2.839	2.8558	2.8579	2.8344	2.8392	2.8392	2.8368	2.8344	2.8371	2.8443	2.8637	2.8461	2.832	2.8443	2.8395	2.8347	2.832
518	2.8685	2.9089	2.8349	2.8591	2.8591	2.8346	2.8419	2.8419	2.8374	2.8369	2.8346	2.8442	2.863	2.8445	2.8322	2.8416	2.8369	2.8322	2.8278
519	2.8675	2.9109	2.8295	2.8598	2.859	2.8337	2.8421	2.8429	2.8414	2.8368	2.8329	2.8436	2.8637	2.8459	2.8305	2.8406	2.8352	2.8305	2.8274
520	2.8655	2.9125	2.8281	2.8609	2.86	2.8337	2.8405	2.8428	2.8414	2.8382	2.8301	2.8392	2.8632	2.8414	2.8292	2.8392	2.8337	2.8278	2.8246
521	2.8614	2.9141	2.8273	2.8625	2.8625	2.8376	2.8443	2.8447	2.8424	2.8421	2.8313	2.8383	2.8647	2.8443	2.8294	2.8402	2.8357	2.829	2.8268
522	2.8634	2.9164	2.8259	2.8634	2.8634	2.8397	2.8445	2.8445	2.8423	2.8401	2.8333	2.8381	2.8642	2.8424	2.8293	2.8399	2.8333	2.8271	2.8225
523	2.8611	2.913	2.8222	2.8604	2.8604	2.8356	2.8435	2.8442	2.8414	2.8392	2.8306	2.8392	2.8636	2.8442	2.8306	2.8371	2.8306	2.8278	2.822
524	2.8628	2.9138	2.8203	2.8606	2.8606	2.8357	2.842	2.8453	2.8411	2.839	2.8293	2.8378	2.8631	2.8441	2.8293	2.8369	2.8305	2.8263	2.8209
525	2.8587	2.9122	2.8187	2.86	2.86	2.8343	2.8405	2.8446	2.8439	2.8418	2.828	2.8347	2.8646	2.8426	2.828	2.838	2.8318	2.826	2.8214
526	2.8576	2.9107	2.8206	2.8594	2.8595	2.8323	2.8364	2.8424	2.8403	2.8383	2.8283	2.8323	2.8649	2.8425	2.8262	2.8364	2.8323	2.8243	2.822
527	2.8572	2.905	2.8215	2.8558	2.8566	2.8323	2.8369	2.8409	2.8375	2.8375	2.8295	2.8335	2.8636	2.8429	2.8275	2.8375	2.8329	2.8263	2.8209
528	2.8585	2.902	2.8247	2.8563	2.8543	2.8293	2.8352	2.8391	2.8372	2.835	2.8303	2.8332	2.8639	2.8432	2.8273	2.8372	2.8312	2.8255	2.8194
529	2.8602	2.8997	2.827	2.8532	2.8528	2.8257	2.8315	2.8384	2.835	2.8311	2.8276	2.8311	2.8606	2.8427	2.8253	2.8365	2.8307	2.8238	2.819
530	2.856	2.8925	2.8291	2.852	2.8483	2.8233	2.8271	2.8385	2.8348	2.8329	2.8272	2.831	2.8635	2.8424	2.8252	2.8368	2.8329	2.8234	2.8195
531	2.8559	2.8896	2.8309	2.8469	2.8469	2.8221	2.8235	2.8335	2.833	2.8311	2.8288	2.8297	2.8628	2.8415	2.825	2.8396	2.834	2.825	2.8208
532	2.8538	2.8847	2.836	2.8444	2.8453	2.8204	2.8204	2.8316	2.8297	2.8278	2.8287	2.8288	2.8632	2.8409	2.826	2.839	2.8344	2.8269	2.8204
533	2.8563	2.8804	2.8387	2.8424	2.8442	2.8177	2.8177	2.8302	2.8269	2.8251	2.8279	2.8283	2.8601	2.8408	2.8246	2.8375	2.8325	2.8251	2.8191
534	2.856	2.878	2.8413	2.8431	2.8431	2.8139	2.8139	2.8285	2.8266	2.8248	2.8266	2.8285	2.8613	2.8412	2.8248	2.8376	2.8321	2.8248	2.8193
535	2.853	2.8748	2.8429	2.8403	2.8384	2.8135	2.8113	2.8294	2.8276	2.8244	2.828	2.828	2.8614	2.842	2.8244	2.8393	2.8352	2.8252	2.8208
536	2.8522	2.8738	2.8458	2.8396	2.8386	2.8132	2.8105	2.8284	2.8266	2.8248	2.8292	2.8275	2.8634	2.8409	2.8248	2.8418	2.8364	2.8275	2.8229
537	2.8522	2.8711	2.8481	2.8397	2.8384	2.8137	2.8119	2.8297	2.8266	2.8261	2.8302	2.8266	2.8635	2.8421	2.8261	2.8439	2.8373	2.8292	2.8249
538	2.8526	2.8704	2.8491	2.8385	2.8384	2.8108	2.8091	2.8284	2.8266	2.8232	2.8301	2.8249	2.8619	2.8425	2.8249	2.8408	2.8355	2.8284	2.8197
539	2.8521	2.8715	2.8503	2.8376	2.8376	2.8105	2.8105	2.8298	2.8266	2.8249	2.8301	2.8284	2.863	2.8451	2.828	2.8434	2.8368	2.8298	2.8231
540	2.8524	2.8716	2.8507	2.8383	2.8375	2.8119	2.8112	2.831	2.8293	2.8268	2.832	2.8303	2.864	2.8449	2.8285	2.8432	2.838	2.8303	2.825
541	2.8528	2.8707	2.8511	2.8394	2.8377	2.8124	2.8095	2.8313	2.8296	2.8274	2.8313	2.8284	2.8652	2.8451	2.8291	2.8458	2.8394	2.832	2.8268
542	2.8518	2.869	2.8517	2.838	2.8379	2.8111	2.8077	2.8315	2.8282	2.8265	2.8347	2.8281	2.8673	2.8468	2.8298	2.8469	2.8417	2.8349	2.8281
543	2.8542	2.8696	2.8563	2.8386	2.8386	2.8143	2.8106	2.8332	2.8312	2.8292	2.8383	2.8329	2.8688	2.8505	2.8335	2.8516	2.8451	2.8383	2.8312
544	2.8559	2.8704	2.8593	2.8382	2.8375	2.8136	2.8093	2.8345	2.8319	2.8285	2.8403	2.8343	2.8706	2.8531	2.8362	2.8521	2.8463	2.8403	2.8319
545	2.8554	2.8688	2.861	2.8391	2.8363	2.8123	2.8101	2.8351	2.8335	2.8312	2.8418	2.8357	2.8719	2.8535	2.8368	2.8535	2.8479	2.8407	2.8346
546	2.8542	2.8675	2.8623	2.8391	2.8373	2.8135	2.8088	2.8367	2.835	2.8333	2.8418	2.8352	2.8731	2.8534	2.8383	2.8549	2.8514	2.8416	2.8367
547	2.8512	2.8644	2.8632	2.8344	2.833	2.8113	2.8048	2.8327	2.8311	2.8294	2.8431	2.8346	2.8741	2.8544	2.8396	2.8563	2.8511	2.8431	2.8379
548	2.85	2.8625	2.8641	2.8307	2.8307	2.8083	2.8037	2.8295	2.8286	2.8269	2.8439	2.8341	2.8726	2.8543	2.839	2.8563	2.8504	2.8439	2.8367
549	2.848	2.8573	2.863	2.8268	2.8258	2.8047	2.801	2.8278	2.8267	2.8241	2.8419	2.8332	2.8693	2.8532	2.837	2.8532	2.8483	2.8419	2.8348
550	2.8465	2.8517	2.8612	2.8241	2.8211	2.8009	2.7947	2.8277	2.8261	2.8229	2.8405	2.8325	2.8677	2.8531	2.8357	2.8531	2.8469	2.8405	2.8355
551	2.8428	2.8492	2.8611	2.8194	2.8176	2.7963	2.7914	2.8247	2.8231	2.8215	2.8409	2.8312	2.8663	2.8486	2.8358	2.855	2.8486	2.8423	2.8359
552	2.839	2.8453	2.8639	2.8195	2.8174	2.7984	2.7915	2.8246	2.823	2.8225	2.844	2.833	2.8692	2.8503	2.8361	2.8566	2.8508	2.844	2.8371
553	2.839	2.8434	2.8647	2.8177	2.8167	2.7988	2.791	2.8228	2.8222	2.8218	2.8431	2.8321	2.869	2.8512	2.8362	2.8555	2.8509	2.8431	2.8362
554	2.8397	2.8441	2.8633	2.8166	2.8164	2.798	2.7929	2.8239	2.8226	2.821	2.8453	2.8332	2.869	2.8533	2.8391	2.8551	2.8491	2.844	2.8365
555	2.8373	2.8435	2.8603	2.8142	2.8155	2.7947	2.7886	2.8224	2.8208	2.818	2.8423	2.8315	2.8654	2.8514	2.8362	2.8531	2.8485	2.8408	2.8347
556	2.838	2.8451	2.8595	2.817	2.8155	2.7967	2.7911	2.8241	2.8231	2.8226	2.8435	2.8318	2.8673	2.8516	2.8374	2.8551	2.8501	2.8424	2.8363
557	2.8365	2.8439	2.8587	2.8167	2.8143	2.7979	2.7925	2.8244	2.8235	2.8228	2.8434	2.8319	2.8692	2.8517	2.8374	2.8553	2.851	2.8434	2.8374
558	2.8343	2.8416	2.8582	2.8146	2.8141	2.7975	2.7915	2.8231	2.8216	2.8204	2.8451	2.8306	2.8683	2.8514	2.8379	2.8556	2.8502	2.8439	2.8366
559	2.8336	2.8395	2.8577	2.8124	2.8124	2.7955	2.791	2.821	2.8195	2.8194	2.8449	2.8314	2.8673	2.8524	2.8403	2.8553	2.8509	2.8448	2.8374
560	2.8352	2.8381	2.859	2.8113	2.8109	2.7932	2.7888	2.8219	2.8199	2.8178	2.8446	2.8312	2.8664	2.853	2.8377	2.8545	2.8505	2.8431	2.8367
561	2.8337	2.8366	2.8582	2.81	2.8093	2.7926	2.7874	2.8213	2.82	2.8192	2.8449	2.8317	2.8671	2.8523	2.8376	2.8553	2.8516	2.8442	2.8384
562	2.8325	2.8343	2.8575	2.809	2.809	2.7944	2.7874	2.8211	2.82	2.8185	2.8457	2.8314	2.868	2.8519	2.8387	2.8574	2.8519	2.8445	2.8402
563	2.8314	2.8329	2.8548	2.808	2.8095	2.7921	2.7877	2.8197	2.8168	2.8168	2.8459	2.8314	2.8662	2.8531	2.8387	2.8575	2.8517	2.8459	2.8386
564	2.8317	2.8327	2.856	2.8081	2.8081	2.7934	2.7883	2.8191	2.8172	2.8169	2.8461	2.8317	2.8649	2.8523	2.8404	2.8562	2.8519	2.8451	2.8389
565	2.8333	2.8326	2.8557	2.8081	2.8081	2.7911	2.7875	2.8191	2.8169	2.8148	2.8456	2.8306	2.865	2.8521	2.8392	2.8557	2.8507	2.8449	2.8385
566	2.8332	2.8307	2.8536	2.8063	2.8063	2.7903	2.786	2.8195	2.8181	2.8152	2.8445	2.8309	2.8655	2.8523	2.8384	2.8555	2.8509	2.8452	2.8384
567	2.8309	2.8294	2.8508	2.8052	2.8052	2.7892	2.785	2.8162	2.8162	2.8161	2.8445	2.8303	2.8643	2.8502	2.8388	2.8558	2.8515	2.8445	2.8402
568	2.8305	2.8276	2.8506	2.8047	2.8036	2.7909	2.7852	2.8162	2.8148	2.8134	2.8447	2.8292	2.8652	2.8504	2.8377	2.8557	2.8515	2.8447	2.8388
569	2.8308	2.8267	2.8519	2.8034	2.804	2.7883	2.784	2.8135	2.8128	2.8107	2.8436	2.8282	2.8611	2.8492	2.8366	2.8534	2.8498	2.8436	2.8366
570	2.8315	2.8259	2.8515	2.8024	2.8029	2.7874	2.7846	2.8134	2.8125	2.8107	2.8431	2.8278	2.8608	2.8497	2.8371	2.8538	2.8491	2.8431	2.8371
571	2.8317	2.8288	2.8525	2.8024	2.8037	2.7864	2.7836	2.814	2.8113	2.8099	2.8431	2.8279	2.8598	2.8487	2.8363	2.8542	2.85	2.8431	2.8376
572	2.8308	2.8267	2.8522	2.8006	2.8017	2.7857	2.7838	2.8116	2.8103	2.8103	2.8425	2.8271	2.8601	2.8477	2.8353	2.8535	2.8505	2.8436	2.8383
573	2.8303	2.8256	2.8544	2.8014	2.8026	2.7854	2.7819	2.8101	2.8094	2.8088	2.8436	2.8266	2.8601	2.8483	2.836	2.8552	2.8505	2.8442	2.8389
574	2.8303	2.8239	2.855	2.7996	2.8023	2.7844	2.7826	2.8099	2.8089	2.8066	2.8439	2.8271	2.8603	2.8485	2.8362	2.8553	2.8508	2.8444	2.8385
575	2.8315	2.8234	2.8561	2.8001	2.8028	2.7832	2.7818	2.8089	2.8063	2.8061	2.8441	2.8266	2.8591	2.8482	2.836	2.8537	2.8496	2.8428	2.8362
576	2.8314	2.823	2.857	2.8002	2.8024	2.7837	2.7821	2.8105	2.8082	2.8055	2.8444	2.8282	2.8595	2.8485	2.8352	2.8552	2.8503	2.8446	2.8381
577	2.8312	2.8217	2.8566	2.8006	2.8001	2.7831	2.7804	2.8086	2.8086	2.8064	2.844	2.8268	2.8596	2.848	2.8354	2.8548	2.8515	2.8448	2.84
578	2.8297	2.8203	2.8557	2.7975	2.7988	2.7826	2.7807	2.8071	2.8062	2.8057	2.8457	2.8261	2.8604	2.848	2.8355	2.8564	2.8524	2.8457	2.84
579	2.8297	2.8215	2.8563	2.7962	2.7989	2.7826	2.7812	2.8065	2.8051	2.804	2.8463	2.8264	2.8586	2.8476	2.8357	2.8558	2.8518	2.8463	2.8397
580	2.8299	2.8231	2.856	2.7978	2.7993	2.7815	2.7832	2.8053	2.804	2.8026	2.8446	2.8263	2.8589	2.8476	2.8367	2.8551	2.8512	2.8459	2.8395
581	2.8307	2.8126	2.8522	2.8001	2.8023	2.7844	2.7849	2.8066	2.8052	2.8039	2.8423	2.8253	2.8554	2.8466	2.834	2.8528	2.8489	2.8431	2.8379
582	2.8296	2.7354	2.8429	2.7706	2.7664	2.755	2.7283	2.7983	2.797	2.7949	2.8401	2.8224	2.8555	2.8443	2.8318	2.8497	2.8458	2.8393	2.8349
583	2.8086	2.8142	2.8912	2.7425	2.747	2.7292	2.7378	2.7559	2.7546	2.7542	2.875	2.8543	2.8663	2.8556	2.8458	2.8921	2.8881	2.8827	2.8776
584	2.8462	2.8741	2.9638	2.865	2.8754	2.8482	2.861	2.843	2.8429	2.8417	2.837	2.8159	2.8564	2.8443	2.8332	2.8494	2.8453	2.8388	2.8334
585	2.8264	2.7623	2.8076	2.7605	2.7584	2.7472	2.7262	2.7973	2.7964	2.7955	2.8361	2.8171	2.8559	2.8447	2.8313	2.8435	2.8388	2.834	2.8275
586	2.8256	2.9023	2.8782	2.8134	2.8223	2.7976	2.8275	2.8022	2.8014	2.7996	2.8659	2.845	2.8646	2.8567	2.8434	2.8822	2.8775	2.8725	2.8652
587	2.8401	2.8524	2.838	2.8386	2.8395	2.8223	2.8181	2.8455	2.8453	2.844	2.806	2.7898	2.8443	2.8335	2.8205	2.8109	2.8089	2.803	2.7974
588	2.8144	2.7956	2.7441	2.7757	2.7771	2.763	2.7618	2.7904	2.7892	2.7879	2.8541	2.8353	2.863	2.8507	2.8395	2.8642	2.8605	2.8554	2.8505
589	2.8234	2.804	2.8447	2.7867	2.7901	2.7742	2.7733	2.7988	2.7988	2.7979	2.8453	2.8245	2.8565	2.8469	2.8361	2.8565	2.8532	2.8481	2.8429
590	2.8261	2.801	2.8684	2.784	2.7872	2.77	2.7706	2.7942	2.7935	2.7935	2.8439	2.8215	2.8544	2.8457	2.8333	2.8557	2.8508	2.8469	2.8396
591	2.8267	2.7986	2.8593	2.7811	2.7829	2.7687	2.7699	2.7934	2.7922	2.7902	2.8428	2.8216	2.8537	2.845	2.8337	2.8552	2.8522	2.8473	2.8401
592	2.8264	2.7941	2.8587	2.7779	2.7805	2.7654	2.7667	2.79	2.79	2.7888	2.843	2.8209	2.8529	2.8431	2.832	2.8566	2.8517	2.8456	2.8406
593	2.8262	2.79	2.8599	2.7743	2.7776	2.7627	2.7633	2.7857	2.7857	2.7845	2.8404	2.8192	2.8505	2.8413	2.8299	2.8551	2.8505	2.8456	2.8404
594	2.8248	2.7865	2.8612	2.7717	2.7754	2.7615	2.7621	2.7836	2.7829	2.7823	2.8406	2.8185	2.851	2.8406	2.8296	2.8559	2.8522	2.8473	2.8406
595	2.8255	2.7842	2.8628	2.7694	2.7744	2.76	2.7615	2.782	2.7808	2.7808	2.8414	2.8185	2.8494	2.8405	2.8298	2.8564	2.8527	2.8478	2.8405
596	2.8269	2.7838	2.8614	2.769	2.7727	2.7571	2.7607	2.7815	2.7803	2.7779	2.839	2.817	2.8475	2.8378	2.828	2.8537	2.85	2.8463	2.839
597	2.8263	2.7839	2.8605	2.7688	2.7722	2.7572	2.7603	2.7823	2.7811	2.7792	2.8385	2.8165	2.847	2.8373	2.8263	2.8541	2.8504	2.8443	2.8388
598	2.8244	2.7844	2.8587	2.769	2.7721	2.7595	2.7601	2.7821	2.7814	2.7814	2.8382	2.8156	2.8473	2.837	2.8266	2.8534	2.8498	2.8437	2.84
599	2.8232	2.7848	2.857	2.7692	2.7729	2.7602	2.7611	2.7822	2.7813	2.7804	2.8391	2.8142	2.848	2.837	2.8264	2.8532	2.8504	2.8443	2.8389
600	2.8226	2.7858	2.8556	2.7687	2.7747	2.76	2.7612	2.783	2.783	2.7818	2.839	2.8135	2.8464	2.8378	2.8257	2.8524	2.8488	2.8439	2.8378
601	2.8231	2.7871	2.8546	2.7683	2.7742	2.758	2.7614	2.7823	2.7821	2.7799	2.8367	2.8124	2.8449	2.8367	2.826	2.85	2.8464	2.8427	2.8355
602	2.8226	2.7908	2.8531	2.7701	2.775	2.7602	2.7621	2.7844	2.7832	2.782	2.8365	2.8124	2.8443	2.8365	2.8258	2.8499	2.8462	2.8421	2.8359
603	2.8218	2.7906	2.8505	2.7708	2.7748	2.7611	2.7614	2.786	2.7848	2.7836	2.8358	2.8117	2.8451	2.8367	2.8254	2.8499	2.8471	2.8415	2.8367
604	2.8202	2.7933	2.8492	2.7717	2.7753	2.7608	2.7619	2.7849	2.7848	2.7825	2.8363	2.8101	2.846	2.8353	2.8256	2.8508	2.8472	2.8412	2.8364
605	2.8195	2.793	2.8491	2.7713	2.7772	2.762	2.7624	2.7858	2.7838	2.7836	2.8374	2.8111	2.847	2.8386	2.8269	2.8506	2.847	2.842	2.8362
606	2.8208	2.7939	2.8467	2.7723	2.7771	2.7611	2.7635	2.7847	2.7842	2.7825	2.8366	2.8104	2.8456	2.8378	2.8266	2.8497	2.8461	2.8406	2.8349
607	2.8213	2.7938	2.8455	2.7716	2.7764	2.76	2.7631	2.7856	2.7852	2.7828	2.8365	2.8105	2.8448	2.8377	2.8258	2.8495	2.846	2.8412	2.8349
608	2.8201	2.7939	2.8449	2.7703	2.775	2.7605	2.763	2.7864	2.7843	2.783	2.836	2.8101	2.8453	2.8372	2.8254	2.8511	2.8475	2.8418	2.8369
609	2.8204	2.7932	2.8468	2.7707	2.7746	2.7603	2.7636	2.7849	2.7836	2.7834	2.8377	2.8104	2.8459	2.8365	2.8259	2.8516	2.8482	2.8424	2.8384
610	2.8208	2.792	2.8497	2.771	2.7764	2.7612	2.764	2.7857	2.7838	2.7826	2.8387	2.8095	2.8464	2.8375	2.827	2.8515	2.8487	2.8438	2.8363
611	2.8228	2.7897	2.8509	2.7695	2.7757	2.7601	2.7643	2.7845	2.7833	2.7821	2.8386	2.8103	2.8463	2.8389	2.8277	2.8521	2.8479	2.8444	2.837
612	2.824	2.7892	2.852	2.7672	2.7742	2.7586	2.7632	2.7829	2.7818	2.7806	2.8393	2.8105	2.8454	2.8385	2.8259	2.8512	2.8476	2.8431	2.8362
613	2.8234	2.7871	2.8537	2.7675	2.7721	2.7579	2.7612	2.783	2.7818	2.7808	2.8375	2.8098	2.8445	2.8374	2.8248	2.8515	2.8479	2.8421	2.8375
614	2.8224	2.7833	2.8529	2.7648	2.7698	2.7567	2.7594	2.7801	2.779	2.7794	2.8373	2.8089	2.845	2.8358	2.8243	2.8519	2.8477	2.8419	2.8369
615	2.8196	2.7798	2.8536	2.7606	2.7671	2.7525	2.7566	2.7766	2.7761	2.7759	2.8372	2.8067	2.8434	2.8349	2.8234	2.851	2.8469	2.8418	2.8361
616	2.8198	2.7776	2.8556	2.7599	2.7649	2.7497	2.7533	2.7738	2.7728	2.7717	2.8357	2.8057	2.8405	2.8334	2.8219	2.8495	2.8449	2.8403	2.8336
617	2.8192	2.7742	2.8564	2.7558	2.7626	2.7461	2.7516	2.7714	2.7713	2.7702	2.8355	2.8058	2.84	2.8332	2.8207	2.8493	2.8458	2.8413	2.8344
618	2.8176	2.7722	2.859	2.7549	2.7595	2.7439	2.747	2.7702	2.7694	2.7691	2.8354	2.8057	2.8392	2.8324	2.8217	2.8499	2.8461	2.8412	2.835
619	2.8167	2.77	2.8618	2.7539	2.7579	2.744	2.745	2.7697	2.769	2.7685	2.8361	2.8051	2.8401	2.8326	2.8205	2.8515	2.8469	2.8412	2.836
620	2.8155	2.7673	2.8625	2.7523	2.7576	2.7424	2.7433	2.7684	2.7682	2.7673	2.8368	2.8048	2.8402	2.8322	2.8206	2.8517	2.8471	2.8423	2.8348
621	2.815	2.7653	2.8622	2.7516	2.7573	2.742	2.7431	2.7684	2.7672	2.7672	2.8369	2.8061	2.8403	2.8323	2.822	2.8506	2.8472	2.8426	2.8346
622	2.8151	2.7643	2.8612	2.7523	2.7577	2.7427	2.743	2.7705	2.7697	2.7685	2.8364	2.8067	2.8399	2.8333	2.8219	2.8502	2.8467	2.843	2.835
623	2.8149	2.7636	2.8599	2.7538	2.7584	2.7421	2.7427	2.7707	2.7707	2.769	2.8353	2.8056	2.8393	2.833	2.8216	2.849	2.8462	2.841	2.8342
624	2.8141	2.7639	2.8588	2.7547	2.7593	2.7438	2.7429	2.7716	2.7707	2.771	2.8356	2.805	2.8411	2.8325	2.8219	2.8502	2.8471	2.8413	2.8356
625	2.813	2.7633	2.8581	2.754	2.7598	2.7433	2.7433	2.7708	2.7708	2.7708	2.8361	2.804	2.8407	2.8338	2.8224	2.851	2.8476	2.8419	2.8361
626	2.8125	2.7648	2.8594	2.7555	2.7601	2.7436	2.7428	2.7712	2.7703	2.77	2.8368	2.8047	2.8411	2.8337	2.8233	2.8514	2.848	2.8434	2.8357
627	2.8128	2.7641	2.8581	2.7543	2.7595	2.7412	2.7407	2.7694	2.7688	2.7682	2.8355	2.8038	2.8395	2.8337	2.8234	2.8504	2.8464	2.8423	2.8349
628	2.8117	2.7629	2.8562	2.7524	2.7574	2.7402	2.7399	2.7699	2.7687	2.7679	2.8363	2.8044	2.8401	2.8343	2.8231	2.8516	2.847	2.8435	2.8363
629	2.8093	2.7615	2.8547	2.751	2.7556	2.7387	2.7375	2.7676	2.7687	2.7675	2.8345	2.8033	2.8402	2.8333	2.8229	2.8518	2.8483	2.8414	2.8368
630	2.8097	2.7604	2.8556	2.7522	2.7562	2.739	2.7378	2.7675	2.7666	2.7666	2.8361	2.8027	2.8407	2.8331	2.8236	2.8525	2.8488	2.8442	2.8375
631	2.8099	2.7588	2.8563	2.7506	2.7565	2.7381	2.7375	2.7659	2.7654	2.7648	2.8357	2.8026	2.8403	2.834	2.824	2.8521	2.8479	2.8433	2.8369
632	2.8098	2.7587	2.8574	2.7505	2.7556	2.7375	2.7367	2.7651	2.7656	2.7644	2.836	2.8029	2.8398	2.8345	2.8235	2.8512	2.8485	2.8438	2.8368
633	2.8106	2.7585	2.8592	2.7491	2.755	2.7377	2.7365	2.7658	2.7648	2.7636	2.8352	2.8023	2.8376	2.834	2.8222	2.8515	2.8481	2.8434	2.8374
634	2.8105	2.7581	2.86	2.7499	2.7547	2.737	2.736	2.7641	2.7639	2.7629	2.834	2.8017	2.8385	2.8324	2.8208	2.8505	2.8469	2.842	2.8363
635	2.8085	2.7557	2.8618	2.7486	2.7539	2.7355	2.7355	2.7623	2.7611	2.7611	2.8346	2.7996	2.8376	2.8305	2.8203	2.8512	2.8477	2.8417	2.8365
636	2.8087	2.7547	2.8638	2.7474	2.7543	2.7354	2.7346	2.7601	2.7597	2.7589	2.8351	2.8	2.8375	2.8311	2.8207	2.851	2.8474	2.843	2.8363
637	2.8095	2.7536	2.8644	2.7463	2.7536	2.7348	2.7357	2.7599	2.7599	2.7576	2.8347	2.7998	2.836	2.8311	2.8213	2.8515	2.8467	2.8431	2.8359
638	2.8092	2.7516	2.864	2.7443	2.7514	2.733	2.732	2.7586	2.7576	2.7566	2.8326	2.7988	2.834	2.829	2.8195	2.8486	2.846	2.8402	2.834
639	2.8091	2.7516	2.8628	2.7441	2.7498	2.7313	2.7308	2.7582	2.7582	2.7577	2.8333	2.7998	2.8348	2.8291	2.8201	2.8499	2.8467	2.8421	2.8352
640	2.8078	2.7504	2.8626	2.743	2.7487	2.7318	2.7313	2.7574	2.7574	2.7569	2.8346	2.7993	2.8362	2.8297	2.8198	2.8514	2.8482	2.8428	2.8374
641	2.8067	2.75	2.8631	2.7402	2.7487	2.7309	2.7309	2.7547	2.7558	2.7547	2.8331	2.7981	2.8356	2.8292	2.8193	2.8506	2.8479	2.8418	2.8358
642	2.8062	2.7477	2.8617	2.7401	2.7464	2.7301	2.7315	2.7554	2.7553	2.7551	2.8343	2.7992	2.8353	2.8306	2.8205	2.8516	2.848	2.843	2.8356
643	2.8072	2.7471	2.8605	2.7389	2.7453	2.729	2.7311	2.7564	2.7551	2.7543	2.8349	2.7999	2.8341	2.8311	2.8205	2.8506	2.8476	2.843	2.8366
644	2.8076	2.7484	2.8606	2.7371	2.7435	2.7271	2.7292	2.754	2.7535	2.7535	2.8332	2.7995	2.8348	2.8302	2.8202	2.8514	2.8475	2.8429	2.8365
645	2.8071	2.7506	2.8628	2.7408	2.7463	2.7297	2.7323	2.7557	2.7557	2.7557	2.8336	2.799	2.8351	2.83	2.8198	2.853	2.8491	2.844	2.8375
646	2.8038	2.7482	2.8642	2.7431	2.7496	2.7335	2.7335	2.7596	2.7596	2.7584	2.8339	2.7986	2.8354	2.83	2.8198	2.8508	2.8482	2.843	2.8364
647	2.8043	2.7467	2.8614	2.7406	2.7464	2.7302	2.731	2.7586	2.7586	2.7582	2.8343	2.7984	2.8361	2.8304	2.8225	2.8497	2.847	2.8422	2.8361
648	2.8049	2.7524	2.8606	2.7387	2.7461	2.729	2.7332	2.7588	2.758	2.7574	2.8362	2.8025	2.8354	2.8322	2.8235	2.8523	2.8481	2.8449	2.8388
649	2.8059	2.7559	2.8615	2.7441	2.75	2.7336	2.7379	2.7608	2.7606	2.7595	2.8361	2.8017	2.8359	2.8321	2.8228	2.8513	2.8482	2.8433	2.8377
650	2.8034	2.7518	2.859	2.745	2.7491	2.7356	2.7355	2.7625	2.7625	2.7625	2.8339	2.8002	2.8365	2.8312	2.8218	2.8513	2.8473	2.8433	2.8379
651	2.7996	2.7481	2.8555	2.7423	2.7472	2.732	2.7306	2.7594	2.7603	2.7594	2.8358	2.8007	2.8364	2.8318	2.8233	2.8516	2.848	2.8439	2.8385
652	2.7989	2.7459	2.8587	2.7397	2.7466	2.7296	2.729	2.7589	2.7589	2.7581	2.8384	2.8031	2.837	2.8336	2.8241	2.8533	2.8499	2.8458	2.8404
653	2.7993	2.7441	2.8621	2.7386	2.7444	2.7273	2.7273	2.7594	2.7583	2.757	2.8388	2.8044	2.8364	2.8344	2.8249	2.8538	2.8497	2.8467	2.8402
654	2.7981	2.7427	2.8647	2.7372	2.7441	2.7276	2.7262	2.7592	2.7592	2.7592	2.8387	2.8058	2.8373	2.8346	2.825	2.8551	2.8511	2.8483	2.8428
655	2.7955	2.7395	2.865	2.7371	2.7413	2.7256	2.7225	2.7586	2.7586	2.7572	2.8388	2.8054	2.837	2.8339	2.8247	2.8543	2.8522	2.847	2.8419
656	2.7952	2.7386	2.8656	2.7365	2.7414	2.7255	2.7221	2.7587	2.7587	2.758	2.8409	2.8057	2.8374	2.834	2.8264	2.8568	2.854	2.8499	2.845
657	2.7945	2.7394	2.866	2.7366	2.7422	2.7272	2.7233	2.7594	2.7584	2.7584	2.8406	2.8066	2.8375	2.8347	2.8268	2.8559	2.8535	2.8503	2.8438
658	2.7935	2.7414	2.864	2.7358	2.7428	2.727	2.7256	2.7604	2.7591	2.7591	2.8413	2.8065	2.8371	2.8343	2.826	2.8539	2.8511	2.8483	2.8427
659	2.7949	2.7432	2.8607	2.7386	2.7443	2.7291	2.7266	2.7627	2.7627	2.7616	2.8404	2.8072	2.8376	2.8366	2.8282	2.8562	2.852	2.8499	2.8446
660	2.7929	2.7445	2.8562	2.7394	2.7451	2.7289	2.7268	2.762	2.762	2.7627	2.8386	2.8063	2.8358	2.8345	2.8261	2.8542	2.8506	2.8464	2.8422
661	2.7929	2.7468	2.8537	2.7405	2.7472	2.7323	2.7284	2.7628	2.7628	2.7642	2.8406	2.8061	2.8368	2.8349	2.8264	2.8547	2.8519	2.8477	2.8434
662	2.7936	2.749	2.8539	2.7418	2.7476	2.7328	2.7312	2.7627	2.7627	2.7641	2.8382	2.8054	2.838	2.8339	2.8281	2.8538	2.8496	2.8467	2.8411
663	2.7961	2.7507	2.8522	2.7426	2.7502	2.734	2.7329	2.7643	2.7643	2.7629	2.8395	2.8055	2.8358	2.8344	2.8267	2.8524	2.8496	2.8467	2.8395
664	2.7947	2.7519	2.8474	2.7409	2.7483	2.7325	2.7325	2.7641	2.7641	2.7633	2.8375	2.8044	2.8354	2.834	2.8245	2.8504	2.8475	2.844	2.8381
665	2.7938	2.7529	2.8444	2.7417	2.7475	2.7333	2.7323	2.7641	2.7641	2.7641	2.8379	2.8046	2.835	2.8335	2.8249	2.8499	2.848	2.8437	2.8403
666	2.7927	2.7531	2.8442	2.7427	2.7485	2.7326	2.7339	2.7645	2.7645	2.7645	2.8374	2.8052	2.8358	2.833	2.8256	2.8503	2.8475	2.8445	2.8403
667	2.7918	2.7534	2.8406	2.7416	2.749	2.7351	2.7339	2.7644	2.7644	2.7631	2.8392	2.8056	2.836	2.8334	2.826	2.8504	2.849	2.8451	2.8402
668	2.7929	2.7542	2.8413	2.7418	2.7498	2.7328	2.734	2.7628	2.7628	2.7628	2.8386	2.8048	2.8342	2.8333	2.8254	2.848	2.846	2.8439	2.8377
669	2.7923	2.7545	2.8392	2.741	2.749	2.7316	2.7336	2.7636	2.7627	2.7636	2.8381	2.805	2.8327	2.8336	2.8248	2.8475	2.8454	2.8425	2.8371
670	2.7924	2.7562	2.8376	2.7414	2.7489	2.7309	2.7324	2.7636	2.7635	2.7636	2.8366	2.8052	2.8346	2.8321	2.8245	2.8481	2.8453	2.8424	2.8377
671	2.7906	2.7533	2.8348	2.741	2.7457	2.7325	2.734	2.7654	2.7654	2.7654	2.8386	2.807	2.8356	2.834	2.8254	2.8493	2.8489	2.8431	2.8401
672	2.7892	2.7542	2.8368	2.7406	2.7472	2.7336	2.7345	2.7655	2.7655	2.7655	2.8392	2.8067	2.8362	2.8337	2.8272	2.8507	2.8482	2.8443	2.8407
673	2.7905	2.7554	2.8375	2.7407	2.7483	2.735	2.7359	2.7652	2.7652	2.7661	2.8401	2.8075	2.8353	2.8338	2.8271	2.8489	2.8474	2.8443	2.8389
674	2.7904	2.7577	2.8377	2.7424	2.75	2.7345	2.736	2.7674	2.7674	2.7663	2.8394	2.8086	2.8347	2.8344	2.8271	2.8483	2.8455	2.8438	2.839
675	2.7889	2.7583	2.8338	2.7428	2.749	2.7358	2.736	2.7681	2.7681	2.7681	2.8396	2.8091	2.8338	2.835	2.8274	2.8488	2.8472	2.844	2.8382
676	2.7878	2.76	2.8358	2.744	2.7502	2.736	2.7365	2.7697	2.7697	2.7697	2.8397	2.809	2.8366	2.8351	2.8274	2.8499	2.8473	2.8432	2.8402
677	2.7857	2.7578	2.8356	2.7447	2.7509	2.7391	2.7376	2.7699	2.7699	2.7708	2.8399	2.8083	2.8368	2.8353	2.8285	2.8504	2.8476	2.8445	2.8406
678	2.7863	2.757	2.8351	2.7433	2.7521	2.7371	2.7368	2.7704	2.7704	2.7707	2.8401	2.809	2.8357	2.8354	2.8293	2.8493	2.8465	2.8447	2.8401
679	2.7875	2.7578	2.8342	2.7453	2.753	2.7363	2.7378	2.7706	2.7705	2.7705	2.84	2.8107	2.8354	2.8368	2.8307	2.8477	2.8477	2.8447	2.84
680	2.7863	2.757	2.8321	2.7445	2.7508	2.736	2.735	2.7733	2.7722	2.7711	2.8399	2.811	2.8362	2.8362	2.83	2.8471	2.8466	2.8451	2.8404
681	2.7835	2.7562	2.8315	2.7445	2.7507	2.7369	2.7347	2.7728	2.772	2.7728	2.8396	2.8108	2.8372	2.8372	2.831	2.8498	2.8482	2.845	2.8412
682	2.7817	2.755	2.8304	2.744	2.7503	2.7359	2.7331	2.7708	2.7717	2.7708	2.8402	2.8094	2.8359	2.8359	2.8296	2.8499	2.8483	2.8449	2.8418
683	2.7819	2.7566	2.8291	2.7456	2.7519	2.7365	2.7335	2.7709	2.7709	2.7724	2.8411	2.8099	2.8364	2.8364	2.8317	2.8489	2.8473	2.8457	2.8411
684	2.7823	2.7563	2.8276	2.7445	2.7496	2.7339	2.7327	2.7713	2.7702	2.7702	2.8411	2.8108	2.8357	2.8369	2.8311	2.8489	2.8474	2.8447	2.8404
685	2.7816	2.758	2.8266	2.7454	2.7509	2.7348	2.734	2.7723	2.7723	2.7715	2.841	2.8121	2.8371	2.8371	2.8324	2.8488	2.848	2.8449	2.8418
686	2.7794	2.7581	2.8264	2.7447	2.7506	2.7364	2.7325	2.7728	2.7728	2.7736	2.8404	2.8107	2.8369	2.8369	2.831	2.8494	2.8483	2.8459	2.8428
687	2.7778	2.7572	2.8252	2.7461	2.7493	2.7355	2.7323	2.7715	2.7715	2.7715	2.8404	2.8106	2.8357	2.8373	2.831	2.8498	2.8482	2.8451	2.842
688	2.7782	2.7583	2.8293	2.7457	2.7529	2.7368	2.7337	2.7722	2.771	2.771	2.8415	2.8117	2.8353	2.8368	2.8321	2.8506	2.8478	2.8462	2.8427
689	2.7775	2.7601	2.8298	2.7466	2.7529	2.7388	2.7364	2.7725	2.7725	2.7718	2.8416	2.8126	2.8354	2.8369	2.833	2.8502	2.8479	2.8463	2.8416
690	2.7796	2.7622	2.8308	2.7479	2.7535	2.7373	2.7369	2.7741	2.773	2.7726	2.8405	2.8122	2.8342	2.8358	2.8315	2.8477	2.8457	2.8452	2.8416
691	2.7769	2.7625	2.8308	2.7467	2.753	2.738	2.738	2.7742	2.7756	2.7741	2.8402	2.8134	2.8354	2.837	2.8308	2.848	2.8479	2.8449	2.8433
692	2.7748	2.7614	2.8322	2.7471	2.7522	2.7412	2.7368	2.7743	2.7743	2.7758	2.8422	2.8136	2.8372	2.8362	2.8315	2.8501	2.8485	2.8454	2.845
693	2.776	2.7594	2.8362	2.7451	2.7522	2.7392	2.7368	2.773	2.773	2.7738	2.8422	2.813	2.8359	2.8375	2.8327	2.85	2.8485	2.8467	2.8438
694	2.7772	2.7586	2.8369	2.7432	2.7512	2.736	2.7345	2.7706	2.7706	2.7717	2.842	2.8137	2.8346	2.8372	2.8325	2.8487	2.8472	2.8461	2.8425
695	2.7765	2.756	2.8352	2.7415	2.748	2.7335	2.732	2.7681	2.7681	2.7697	2.8404	2.815	2.8326	2.8343	2.831	2.8467	2.8466	2.845	2.8419
696	2.776	2.7519	2.8331	2.7395	2.7445	2.7313	2.7295	2.7674	2.7687	2.7677	2.8413	2.8146	2.8334	2.8365	2.8303	2.8478	2.8475	2.8447	2.8431
697	2.7744	2.7484	2.8316	2.7379	2.7443	2.7321	2.7277	2.7676	2.7683	2.7692	2.8421	2.8148	2.8343	2.8361	2.8305	2.85	2.8478	2.8469	2.8446
698	2.7739	2.7459	2.8301	2.7364	2.7448	2.7312	2.7269	2.7668	2.7673	2.7684	2.8422	2.815	2.8354	2.8354	2.8317	2.8491	2.847	2.847	2.8428
699	2.7758	2.7457	2.8272	2.7376	2.7457	2.7308	2.7277	2.767	2.767	2.7672	2.8425	2.8158	2.8334	2.8348	2.8331	2.8488	2.8458	2.8458	2.8425
700	2.7768	2.7473	2.8243	2.7373	2.7452	2.7308	2.729	2.7686	2.7686	2.7672	2.8423	2.8158	2.8331	2.836	2.8313	2.847	2.8456	2.8441	2.8411
701	2.7764	2.7515	2.8219	2.7388	2.7462	2.7315	2.7283	2.7692	2.7692	2.7692	2.8411	2.8159	2.8332	2.8348	2.83	2.8464	2.8458	2.8442	2.8426
702	2.7745	2.7516	2.8201	2.7389	2.7462	2.7328	2.7296	2.7697	2.7697	2.7697	2.8406	2.8154	2.8337	2.8343	2.8296	2.8479	2.8463	2.8447	2.8432
703	2.7735	2.7539	2.8197	2.7398	2.7478	2.7331	2.7326	2.768	2.768	2.7694	2.8417	2.8165	2.8341	2.8341	2.8307	2.8483	2.8467	2.8437	2.8435
704	2.7765	2.7539	2.8194	2.7412	2.7506	2.7331	2.7316	2.7681	2.7681	2.7695	2.8434	2.8157	2.8327	2.8344	2.8313	2.8483	2.8453	2.8468	2.8422
705	2.7762	2.7523	2.8167	2.7384	2.7464	2.7311	2.7306	2.769	2.769	2.769	2.8407	2.818	2.8317	2.8354	2.8322	2.8464	2.8454	2.8449	2.8417
706	2.7757	2.7545	2.8141	2.7376	2.7447	2.7315	2.7299	2.7694	2.7694	2.7694	2.8413	2.8176	2.8312	2.8359	2.8309	2.847	2.846	2.8445	2.8422
707	2.7744	2.7591	2.8168	2.7428	2.7492	2.7357	2.7342	2.7725	2.7725	2.7725	2.8412	2.8174	2.833	2.8352	2.8301	2.8476	2.846	2.8444	2.8428
708	2.775	2.7573	2.8149	2.7461	2.7527	2.7391	2.7357	2.774	2.7756	2.7754	2.8407	2.8168	2.8328	2.8344	2.8312	2.8469	2.8453	2.8438	2.8421
709	2.774	2.7547	2.8104	2.7446	2.7521	2.738	2.7327	2.7739	2.7745	2.7734	2.8421	2.8167	2.8337	2.8358	2.8326	2.8453	2.8437	2.8437	2.841
710	2.7742	2.7567	2.8095	2.7428	2.7501	2.736	2.7337	2.774	2.7733	2.7725	2.8423	2.8186	2.8327	2.8368	2.8336	2.8463	2.8447	2.8456	2.8423
711	2.7753	2.7644	2.812	2.7458	2.7525	2.7383	2.7392	2.7751	2.7751	2.7748	2.8421	2.8199	2.8326	2.8373	2.8329	2.8469	2.8453	2.8456	2.8434
712	2.7731	2.7634	2.8114	2.749	2.7539	2.7423	2.7392	2.7789	2.7788	2.7804	2.8407	2.817	2.8314	2.836	2.8313	2.844	2.8439	2.8424	2.8408
713	2.7715	2.7612	2.8072	2.7475	2.7543	2.7405	2.7373	2.7781	2.7765	2.7781	2.8396	2.8186	2.834	2.8356	2.8328	2.8439	2.8428	2.8428	2.8408
714	2.7708	2.762	2.8076	2.7459	2.754	2.7399	2.7368	2.7763	2.7756	2.7763	2.8421	2.8191	2.8333	2.8357	2.8325	2.8444	2.8436	2.8444	2.8412
715	2.7721	2.7637	2.8088	2.7477	2.7545	2.7398	2.7366	2.7773	2.7773	2.7761	2.8425	2.8188	2.833	2.8374	2.8338	2.8441	2.8425	2.8429	2.8409
716	2.7722	2.7674	2.8105	2.7483	2.7547	2.739	2.7375	2.7785	2.7785	2.7785	2.8432	2.8211	2.8338	2.8369	2.8338	2.8448	2.8432	2.8448	2.8417
717	2.7708	2.7664	2.809	2.7489	2.7549	2.7389	2.7369	2.7783	2.7783	2.7787	2.8401	2.8188	2.8318	2.8362	2.833	2.8432	2.8428	2.8425	2.8413
718	2.7702	2.7678	2.8091	2.7495	2.7551	2.7403	2.7372	2.7796	2.7796	2.7812	2.8433	2.8197	2.8346	2.837	2.8346	2.8464	2.8449	2.844	2.8433
719	2.7684	2.7657	2.8092	2.7501	2.7565	2.7402	2.7359	2.7782	2.7782	2.7787	2.8425	2.819	2.8347	2.8362	2.8347	2.8445	2.8441	2.8441	2.8425
720	2.7687	2.767	2.8083	2.7497	2.7561	2.7401	2.7384	2.7806	2.7806	2.7791	2.8432	2.8212	2.8338	2.8384	2.8353	2.8447	2.8432	2.8432	2.8416
721	2.7679	2.7654	2.8072	2.7493	2.7553	2.7391	2.7359	2.7795	2.7795	2.7783	2.8418	2.8216	2.8325	2.8368	2.8328	2.8434	2.8421	2.8421	2.8418
722	2.768	2.768	2.8072	2.7507	2.7561	2.7401	2.7363	2.7811	2.7804	2.7804	2.8417	2.8215	2.8324	2.8369	2.8339	2.8433	2.844	2.844	2.8424
723	2.7679	2.7679	2.8081	2.7507	2.7569	2.7408	2.7351	2.7804	2.781	2.7799	2.8424	2.8212	2.8331	2.836	2.8346	2.8439	2.8444	2.8444	2.8439
724	2.7669	2.7669	2.8103	2.7512	2.7589	2.7421	2.7374	2.7806	2.7807	2.7806	2.8438	2.8222	2.8345	2.8361	2.8346	2.8453	2.8453	2.8453	2.8439
725	2.768	2.7678	2.8097	2.752	2.7584	2.7404	2.7358	2.779	2.7775	2.7788	2.8416	2.8204	2.8309	2.8355	2.834	2.8419	2.8404	2.8419	2.8404
726	2.7697	2.7689	2.8093	2.7519	2.7583	2.7395	2.7349	2.7798	2.779	2.7783	2.8403	2.8211	2.8309	2.8361	2.8333	2.8424	2.8409	2.8424	2.8415
727	2.7685	2.7685	2.807	2.7526	2.7572	2.7401	2.7365	2.7811	2.7811	2.7796	2.8414	2.8222	2.8318	2.8369	2.8344	2.8435	2.842	2.8425	2.8425
728	2.7662	2.769	2.8073	2.7522	2.7582	2.7417	2.7373	2.7812	2.7812	2.7811	2.8432	2.8221	2.8326	2.8357	2.8342	2.8447	2.8445	2.8432	2.8445
729	2.7665	2.7676	2.8077	2.7512	2.7573	2.7429	2.7371	2.7793	2.778	2.7806	2.8414	2.8218	2.8323	2.8366	2.8338	2.8442	2.8442	2.8429	2.8426
730	2.7668	2.7658	2.8084	2.751	2.7577	2.7397	2.7358	2.7778	2.7772	2.7778	2.8414	2.8219	2.8307	2.8354	2.8339	2.8424	2.8424	2.8424	2.8409
731	2.7669	2.7679	2.8103	2.7503	2.7569	2.7384	2.7363	2.7773	2.7767	2.7763	2.8425	2.8231	2.829	2.8356	2.8341	2.8425	2.8425	2.8435	2.841
732	2.769	2.7718	2.8102	2.7524	2.7571	2.7406	2.7365	2.7781	2.7794	2.7779	2.841	2.8217	2.8289	2.8349	2.8321	2.8397	2.841	2.8412	2.8409
733	2.7675	2.7685	2.8093	2.7536	2.757	2.7403	2.7357	2.7787	2.7774	2.7787	2.8399	2.8206	2.8295	2.8338	2.8323	2.8413	2.8413	2.8401	2.8413
734	2.7665	2.764	2.8065	2.75	2.7565	2.739	2.7342	2.776	2.776	2.776	2.8402	2.8209	2.8298	2.8333	2.8323	2.8407	2.8407	2.8416	2.8407
735	2.7666	2.766	2.8084	2.7492	2.7567	2.7383	2.7353	2.7742	2.7751	2.7742	2.8409	2.8217	2.8297	2.8341	2.8332	2.8414	2.8414	2.8423	2.8414
736	2.7678	2.7678	2.8095	2.7499	2.7586	2.7385	2.7368	2.7763	2.7753	2.775	2.8414	2.8211	2.8284	2.8341	2.8326	2.8402	2.8402	2.8417	2.8414
737	2.7691	2.769	2.809	2.7514	2.7586	2.7393	2.7379	2.7773	2.7774	2.7761	2.839	2.8227	2.8272	2.8332	2.8329	2.839	2.8404	2.8404	2.8405
738	2.7682	2.7658	2.8047	2.7514	2.7564	2.738	2.7361	2.7745	2.7755	2.776	2.8392	2.8207	2.8265	2.8329	2.8304	2.8397	2.8397	2.8392	2.8407
739	2.7672	2.7628	2.8034	2.7495	2.7562	2.7381	2.7343	2.7736	2.7736	2.7743	2.8399	2.8216	2.8283	2.8318	2.8312	2.8406	2.8406	2.8407	2.8414
740	2.7657	2.7602	2.8061	2.7469	2.7555	2.7358	2.735	2.7718	2.7718	2.7718	2.8398	2.8197	2.827	2.8299	2.8311	2.8398	2.8398	2.8412	2.8412
741	2.7689	2.7615	2.8084	2.7483	2.7556	2.7345	2.7345	2.7708	2.7709	2.7707	2.8388	2.8229	2.8257	2.8315	2.8302	2.8388	2.8388	2.8402	2.8388
742	2.7684	2.7596	2.8054	2.7475	2.7537	2.7328	2.7324	2.7714	2.7724	2.7704	2.8393	2.8219	2.8248	2.8306	2.8306	2.8382	2.8387	2.8397	2.8397
743	2.768	2.7585	2.806	2.7461	2.7526	2.7341	2.7319	2.7708	2.7708	2.7716	2.8394	2.8213	2.8257	2.8315	2.83	2.8394	2.8401	2.8401	2.8408
744	2.7675	2.7573	2.8066	2.7456	2.7526	2.7339	2.7321	2.7699	2.771	2.7713	2.8402	2.8225	2.8261	2.8307	2.8301	2.8402	2.8402	2.8402	2.8416
745	2.7676	2.7559	2.807	2.7471	2.7544	2.7349	2.7321	2.7695	2.7695	2.7709	2.8399	2.8227	2.827	2.8313	2.8313	2.8414	2.8399	2.8428	2.8414
746	2.7671	2.758	2.8072	2.7464	2.7537	2.7327	2.7327	2.769	2.7701	2.7687	2.8394	2.8236	2.8247	2.8308	2.8308	2.8405	2.8394	2.8405	2.8409
747	2.7681	2.7572	2.806	2.7456	2.7521	2.7325	2.7325	2.7705	2.7698	2.7698	2.8401	2.8236	2.8236	2.8308	2.8315	2.8401	2.8401	2.8408	2.8415
748	2.7663	2.7557	2.8051	2.7441	2.7499	2.7329	2.7318	2.7705	2.7702	2.7705	2.8393	2.8232	2.8242	2.8303	2.8307	2.8393	2.8404	2.8407	2.8418
749	2.7644	2.7556	2.805	2.7454	2.7513	2.7328	2.7314	2.7687	2.7701	2.7687	2.8388	2.8245	2.8259	2.8302	2.8288	2.8402	2.8417	2.8417	2.8431
750	2.7655	2.7564	2.8075	2.7466	2.7535	2.7333	2.7319	2.7691	2.7691	2.7702	2.8406	2.8238	2.8249	2.8306	2.8306	2.8417	2.8417	2.8421	2.8417
751	2.7668	2.756	2.8089	2.7473	2.7538	2.7325	2.7311	2.7689	2.7682	2.7682	2.8397	2.8246	2.824	2.8297	2.831	2.8397	2.8403	2.8411	2.8403
752	2.7675	2.7559	2.8085	2.7472	2.7545	2.7328	2.7314	2.77	2.7695	2.7695	2.8409	2.8256	2.8242	2.8309	2.8318	2.8399	2.8403	2.8413	2.8413
753	2.7684	2.7568	2.8089	2.7481	2.754	2.7331	2.7303	2.7689	2.7702	2.7689	2.8402	2.8272	2.8258	2.8302	2.8302	2.8388	2.8401	2.8415	2.8429
754	2.7653	2.7552	2.8078	2.7468	2.7526	2.7322	2.7294	2.769	2.769	2.7702	2.8403	2.8258	2.8246	2.8303	2.8306	2.8403	2.8403	2.8417	2.8431
755	2.7653	2.7552	2.8102	2.7474	2.7538	2.7324	2.7295	2.768	2.7686	2.7692	2.8405	2.8242	2.8242	2.8299	2.8307	2.8399	2.8405	2.8413	2.8427
756	2.7657	2.7546	2.8096	2.7469	2.7542	2.7314	2.7304	2.7679	2.7684	2.7688	2.84	2.8258	2.8239	2.8296	2.8305	2.8396	2.84	2.8419	2.8424
757	2.7653	2.7537	2.8099	2.7465	2.755	2.7324	2.7298	2.7706	2.7693	2.7693	2.8404	2.8263	2.8235	2.8305	2.8306	2.8404	2.8404	2.842	2.842
758	2.765	2.7564	2.8083	2.7479	2.7552	2.7314	2.7297	2.7721	2.7723	2.7711	2.8405	2.8275	2.8237	2.8318	2.8308	2.8393	2.8393	2.8417	2.8422
759	2.7639	2.7547	2.8071	2.7486	2.7558	2.732	2.728	2.7697	2.7706	2.7711	2.8398	2.8251	2.8237	2.8293	2.8307	2.8393	2.8393	2.8393	2.8421
760	2.7622	2.7531	2.8064	2.7478	2.756	2.7326	2.7279	2.7695	2.7695	2.77	2.8404	2.8248	2.8243	2.83	2.8305	2.8408	2.8399	2.8408	2.8418
761	2.7621	2.7534	2.8067	2.7477	2.7576	2.7327	2.7272	2.7683	2.7683	2.7683	2.8416	2.8248	2.8223	2.8292	2.8304	2.838	2.8391	2.8405	2.8405
762	2.7641	2.754	2.8061	2.7484	2.7569	2.7314	2.7286	2.7698	2.7698	2.7698	2.8403	2.8263	2.8233	2.8305	2.8305	2.8376	2.8376	2.8403	2.8404
763	2.7632	2.7531	2.8071	2.7478	2.7555	2.729	2.7262	2.7686	2.7686	2.7691	2.8382	2.8255	2.8213	2.8293	2.8293	2.8368	2.8368	2.8377	2.8397
764	2.7622	2.753	2.8077	2.7475	2.7553	2.73	2.7255	2.7686	2.7695	2.77	2.84	2.8265	2.8222	2.8293	2.8293	2.8377	2.8386	2.8394	2.8414
765	2.7608	2.7522	2.8081	2.7479	2.7563	2.7308	2.7263	2.7688	2.7691	2.7702	2.8407	2.8266	2.8247	2.8283	2.8306	2.8391	2.8393	2.8407	2.8421
766	2.7612	2.7525	2.8098	2.7496	2.7568	2.7314	2.7259	2.7682	2.7681	2.7682	2.8414	2.8273	2.8231	2.8302	2.8316	2.8385	2.8399	2.8427	2.8414
767	2.7631	2.7535	2.8108	2.7488	2.7574	2.7292	2.7264	2.7686	2.7676	2.7686	2.8403	2.828	2.823	2.8305	2.8315	2.8379	2.8385	2.8403	2.8417
768	2.7636	2.7536	2.8115	2.7493	2.7571	2.7294	2.7258	2.7687	2.7687	2.7694	2.8397	2.8284	2.8214	2.8298	2.8298	2.8375	2.8376	2.8404	2.8411
769	2.7627	2.7534	2.8109	2.7495	2.7577	2.7278	2.7246	2.7682	2.7692	2.7696	2.8384	2.8271	2.8222	2.8296	2.8296	2.8376	2.839	2.8398	2.8429
770	2.76	2.7528	2.8099	2.7485	2.7571	2.729	2.7248	2.7669	2.767	2.7683	2.8398	2.8286	2.823	2.8287	2.83	2.8385	2.8399	2.8412	2.8441
771	2.7596	2.7548	2.8121	2.7505	2.7593	2.7311	2.7272	2.7681	2.7681	2.7681	2.8411	2.8285	2.824	2.8299	2.8301	2.8394	2.8408	2.8425	2.8436
772	2.7614	2.7536	2.8121	2.7493	2.7587	2.7289	2.7261	2.7675	2.7675	2.7675	2.841	2.829	2.8222	2.8298	2.8312	2.8376	2.839	2.8418	2.8418
773	2.7617	2.7541	2.8106	2.7489	2.7574	2.7284	2.7265	2.768	2.768	2.7671	2.8394	2.8292	2.8217	2.8292	2.8306	2.8371	2.8376	2.8404	2.8422
774	2.7607	2.7536	2.8103	2.7492	2.7577	2.7284	2.7257	2.7677	2.7677	2.7675	2.8401	2.829	2.8221	2.829	2.8304	2.8374	2.8387	2.8402	2.843
775	2.7613	2.7524	2.8111	2.7498	2.757	2.7283	2.7241	2.7657	2.7659	2.7659	2.8388	2.8276	2.822	2.8288	2.8291	2.8386	2.8389	2.8414	2.8429
776	2.7604	2.7485	2.8107	2.7471	2.7561	2.7279	2.7237	2.7633	2.7642	2.7642	2.8393	2.8281	2.822	2.8276	2.8304	2.8379	2.8397	2.8407	2.8425
777	2.7601	2.7473	2.8122	2.7467	2.755	2.7262	2.722	2.7618	2.7626	2.7618	2.8402	2.829	2.8213	2.8276	2.8296	2.838	2.8388	2.8416	2.8416
778	2.7607	2.7502	2.8134	2.7456	2.755	2.7247	2.7227	2.7608	2.7611	2.7608	2.8382	2.8293	2.8187	2.8268	2.8293	2.8377	2.838	2.8396	2.8419
779	2.7616	2.7515	2.8157	2.7501	2.7573	2.7279	2.7251	2.763	2.7643	2.7644	2.8385	2.8287	2.8203	2.8273	2.8287	2.8372	2.8385	2.8399	2.8427
780	2.7609	2.747	2.8116	2.7477	2.7559	2.7271	2.7226	2.7628	2.7632	2.7646	2.8368	2.827	2.8196	2.8256	2.8284	2.8378	2.8371	2.8396	2.8424
781	2.7608	2.7436	2.8093	2.7451	2.7536	2.7248	2.7199	2.7598	2.7598	2.7612	2.8369	2.8278	2.8187	2.825	2.8285	2.8376	2.8383	2.8404	2.8418
782	2.7613	2.7462	2.8109	2.7441	2.7541	2.7233	2.7221	2.7588	2.7584	2.7598	2.839	2.8286	2.8187	2.8264	2.8286	2.8384	2.8394	2.8422	2.8422
783	2.7627	2.7498	2.8142	2.7469	2.7569	2.7251	2.7251	2.7603	2.7603	2.7603	2.8377	2.8278	2.8167	2.8251	2.8278	2.8363	2.8391	2.8406	2.8419
784	2.7636	2.748	2.812	2.7466	2.7564	2.7263	2.7232	2.7612	2.7614	2.7603	2.8362	2.8278	2.8154	2.8247	2.8275	2.835	2.8362	2.839	2.8404
785	2.762	2.7465	2.8081	2.745	2.7542	2.7244	2.7213	2.7593	2.7595	2.7595	2.8367	2.8277	2.817	2.8234	2.8262	2.8367	2.8367	2.8389	2.8415
786	2.7626	2.7454	2.8099	2.7449	2.754	2.7239	2.7207	2.7579	2.7574	2.7583	2.8372	2.8273	2.8166	2.8231	2.8259	2.8363	2.8372	2.8395	2.8419
787	2.7613	2.744	2.8115	2.744	2.7539	2.7223	2.7205	2.7572	2.756	2.7574	2.8365	2.8266	2.8166	2.8236	2.8264	2.8363	2.8377	2.8406	2.8408
788	2.7624	2.7438	2.8173	2.7422	2.7537	2.7222	2.7208	2.7562	2.7563	2.7575	2.8369	2.8285	2.8156	2.8242	2.827	2.8354	2.8367	2.8397	2.8412
789	2.7618	2.7444	2.8187	2.7415	2.7526	2.7217	2.7203	2.7562	2.7571	2.7566	2.837	2.8299	2.8157	2.8252	2.8271	2.8365	2.8365	2.8403	2.8427
790	2.7608	2.7426	2.8204	2.7405	2.7499	2.7205	2.7183	2.7553	2.7561	2.7567	2.8371	2.83	2.8166	2.8243	2.8272	2.8385	2.8393	2.8414	2.8436
791	2.7596	2.7407	2.824	2.7404	2.7491	2.7204	2.7175	2.7546	2.756	2.7549	2.8384	2.829	2.8173	2.8244	2.8273	2.8398	2.8412	2.8427	2.8455
792	2.7613	2.7394	2.8283	2.7394	2.7496	2.7193	2.7165	2.7522	2.7536	2.7536	2.8393	2.8307	2.8179	2.8236	2.8279	2.8407	2.8407	2.845	2.8464
793	2.7611	2.7375	2.8286	2.7378	2.748	2.7168	2.7162	2.7537	2.7537	2.7526	2.841	2.8327	2.817	2.8259	2.8284	2.8399	2.8413	2.8441	2.8456
794	2.7601	2.7352	2.8281	2.736	2.7462	2.7149	2.712	2.752	2.7513	2.7513	2.8387	2.8322	2.8158	2.8251	2.8272	2.8393	2.8408	2.843	2.8451
795	2.7592	2.7333	2.8265	2.7353	2.7446	2.7142	2.7113	2.7519	2.7525	2.7525	2.838	2.8332	2.816	2.8236	2.8275	2.8394	2.8409	2.8433	2.8471
796	2.7596	2.7319	2.8257	2.7375	2.7463	2.7167	2.7112	2.7528	2.7529	2.7529	2.839	2.8334	2.8175	2.8247	2.8276	2.8418	2.8419	2.8448	2.8478
797	2.7596	2.7303	2.8242	2.7364	2.7466	2.7166	2.7127	2.7528	2.7526	2.754	2.8392	2.833	2.8174	2.8258	2.8289	2.8404	2.8418	2.8447	2.8474
798	2.761	2.7322	2.8247	2.7384	2.7482	2.7162	2.7142	2.7537	2.7523	2.7537	2.8392	2.8316	2.8161	2.8239	2.8277	2.8392	2.8401	2.8436	2.8455
799	2.7624	2.7353	2.8235	2.7388	2.7494	2.7169	2.7149	2.7545	2.7539	2.7545	2.8383	2.8325	2.8143	2.8239	2.8267	2.8374	2.8383	2.8427	2.8447
800	2.7633	2.7354	2.8215	2.7396	2.749	2.718	2.7154	2.7545	2.7557	2.7557	2.8386	2.8328	2.8152	2.8241	2.8282	2.8383	2.8398	2.8429	2.8456
801	2.7609	2.7385	2.8186	2.7386	2.749	2.7195	2.718	2.7544	2.7559	2.7572	2.8387	2.8329	2.8168	2.8256	2.8271	2.8402	2.8416	2.8431	2.8474
802	2.7609	2.738	2.8174	2.7386	2.7494	2.7195	2.717	2.7545	2.7551	2.7551	2.8391	2.8336	2.8157	2.8245	2.8274	2.8401	2.8416	2.8434	2.8474
803	2.7613	2.7397	2.8164	2.7389	2.7501	2.7192	2.7185	2.7543	2.7536	2.7536	2.8391	2.8339	2.8157	2.8244	2.8281	2.8398	2.8405	2.8434	2.8456
804	2.7627	2.7403	2.8143	2.7403	2.7508	2.7186	2.7186	2.7538	2.7549	2.7538	2.8376	2.834	2.8153	2.8241	2.8274	2.838	2.8391	2.8431	2.8446
805	2.7612	2.7373	2.8093	2.7388	2.7478	2.7166	2.7151	2.7547	2.7547	2.7561	2.837	2.8341	2.815	2.8252	2.8281	2.8384	2.8385	2.8429	2.8458
806	2.762	2.7409	2.8101	2.7412	2.7487	2.7179	2.7161	2.7556	2.7556	2.7571	2.8381	2.8337	2.816	2.8246	2.8278	2.8396	2.8411	2.8425	2.8467
807	2.7605	2.7395	2.8094	2.7416	2.7498	2.7202	2.7179	2.7563	2.7563	2.7571	2.839	2.8339	2.8168	2.8249	2.8286	2.8398	2.8413	2.8428	2.8457
808	2.7609	2.7378	2.8098	2.7408	2.7499	2.72	2.7176	2.756	2.756	2.756	2.8399	2.8339	2.8167	2.8256	2.8295	2.8389	2.8394	2.8428	2.8448
809	2.7616	2.7361	2.81	2.7391	2.7495	2.7182	2.7166	2.7551	2.7551	2.7564	2.8395	2.8349	2.8172	2.826	2.8292	2.8367	2.8394	2.8425	2.844
810	2.763	2.7372	2.8114	2.7401	2.7492	2.7164	2.7162	2.755	2.7565	2.7565	2.8396	2.8366	2.816	2.826	2.8292	2.8369	2.8397	2.8425	2.8455
811	2.7619	2.7362	2.8126	2.7382	2.7473	2.7171	2.7151	2.7557	2.7567	2.7572	2.8404	2.8374	2.8181	2.8261	2.83	2.8404	2.8424	2.8439	2.8474
812	2.7604	2.7337	2.816	2.7385	2.7468	2.7165	2.7144	2.7544	2.7552	2.7567	2.8409	2.8371	2.8178	2.8267	2.8305	2.8409	2.8431	2.8454	2.849
813	2.7597	2.7323	2.8197	2.7371	2.7472	2.7165	2.7138	2.7538	2.7528	2.7543	2.8429	2.8372	2.8179	2.8268	2.8313	2.8429	2.8432	2.8462	2.8492
814	2.7598	2.7278	2.8207	2.7339	2.7446	2.7134	2.7119	2.7507	2.7508	2.7508	2.8402	2.8373	2.8163	2.8253	2.8298	2.8415	2.8417	2.8447	2.8477
815	2.759	2.7266	2.8219	2.7322	2.7429	2.7122	2.7096	2.7504	2.7514	2.7514	2.841	2.8395	2.816	2.8265	2.8301	2.8404	2.8429	2.8459	2.8489
816	2.7582	2.7255	2.823	2.7309	2.7408	2.7106	2.7075	2.7501	2.7501	2.7509	2.8405	2.8382	2.8158	2.8263	2.8286	2.842	2.8435	2.8465	2.8503
817	2.7582	2.725	2.8239	2.7323	2.7402	2.7115	2.7082	2.7492	2.7492	2.7507	2.8417	2.8387	2.8163	2.8256	2.8297	2.8432	2.8447	2.8477	2.851
818	2.7567	2.7215	2.8225	2.7292	2.7399	2.712	2.7076	2.7466	2.748	2.7495	2.8424	2.8394	2.817	2.8259	2.8305	2.8439	2.844	2.847	2.8499
819	2.7579	2.7227	2.8245	2.7311	2.7407	2.7085	2.707	2.746	2.746	2.7475	2.8406	2.838	2.8151	2.8241	2.8297	2.8406	2.8432	2.8466	2.8481
820	2.7594	2.7233	2.8216	2.7303	2.7394	2.7089	2.7074	2.7472	2.748	2.7487	2.8413	2.8398	2.8149	2.8247	2.8292	2.8413	2.8428	2.8465	2.8495
821	2.7602	2.7244	2.819	2.7309	2.7386	2.7096	2.7081	2.7488	2.7492	2.7492	2.8389	2.8385	2.814	2.8246	2.828	2.8411	2.8415	2.8445	2.8491
822	2.7602	2.7247	2.8173	2.7324	2.7416	2.7126	2.7095	2.7489	2.7504	2.7519	2.8396	2.8382	2.8139	2.8245	2.8276	2.8412	2.8427	2.8457	2.8502
823	2.7592	2.7256	2.8157	2.7314	2.741	2.7122	2.7099	2.7474	2.7474	2.749	2.8384	2.8369	2.8145	2.8232	2.8281	2.8411	2.8426	2.8441	2.8475
824	2.7611	2.7278	2.814	2.7324	2.7433	2.7118	2.7125	2.7483	2.7476	2.7491	2.8388	2.8373	2.8146	2.8236	2.829	2.8396	2.8418	2.8434	2.8472
825	2.762	2.7289	2.8133	2.7324	2.7433	2.7118	2.7133	2.7495	2.749	2.7495	2.8383	2.8379	2.8135	2.8231	2.8276	2.8383	2.8403	2.8429	2.8459
826	2.7642	2.7299	2.8112	2.733	2.741	2.712	2.7136	2.7473	2.7502	2.7488	2.8374	2.8374	2.8115	2.8222	2.8253	2.8374	2.839	2.842	2.8465
827	2.7613	2.7301	2.8098	2.7319	2.741	2.7123	2.7136	2.747	2.747	2.7498	2.8379	2.8373	2.8118	2.821	2.8256	2.8379	2.8404	2.8437	2.8468
828	2.7616	2.7309	2.811	2.7333	2.7425	2.7147	2.7154	2.7464	2.7464	2.748	2.8382	2.8365	2.8127	2.8213	2.8265	2.8382	2.8395	2.8435	2.8466
829	2.7624	2.7303	2.8108	2.7319	2.7429	2.7147	2.7163	2.7457	2.7467	2.7472	2.8369	2.8359	2.8111	2.8209	2.8261	2.8369	2.839	2.8431	2.8452
830	2.7643	2.7325	2.8104	2.7326	2.7437	2.713	2.716	2.7455	2.747	2.747	2.837	2.8355	2.8107	2.8201	2.8248	2.8356	2.8386	2.8418	2.8448
831	2.7637	2.7337	2.808	2.7321	2.7428	2.712	2.7162	2.7461	2.7461	2.7476	2.8363	2.8365	2.81	2.8207	2.8253	2.8365	2.838	2.8423	2.8456
832	2.7627	2.7352	2.8071	2.7336	2.7416	2.7145	2.7167	2.7462	2.7468	2.7484	2.836	2.837	2.8116	2.8198	2.8251	2.8376	2.8392	2.8407	2.846
833	2.7616	2.735	2.8071	2.7334	2.7424	2.7149	2.718	2.7448	2.7463	2.7469	2.836	2.836	2.8114	2.8187	2.8249	2.8375	2.8381	2.8407	2.845
834	2.7608	2.7321	2.8045	2.7319	2.7415	2.7143	2.7175	2.7443	2.7445	2.7459	2.8359	2.8359	2.8106	2.8199	2.8248	2.8361	2.8374	2.842	2.8438
835	2.7644	2.7337	2.805	2.7306	2.7419	2.7125	2.7173	2.7442	2.7442	2.7457	2.8358	2.836	2.8091	2.8201	2.8235	2.8356	2.836	2.8406	2.8439
836	2.764	2.7337	2.805	2.7315	2.7423	2.7129	2.7171	2.7447	2.7453	2.7453	2.8338	2.8354	2.8084	2.8195	2.8243	2.8328	2.8354	2.8386	2.8434
837	2.7652	2.7349	2.8034	2.7317	2.7424	2.7128	2.716	2.7438	2.7445	2.7464	2.8333	2.8339	2.8087	2.818	2.8227	2.8333	2.8358	2.8381	2.8429
838	2.764	2.7356	2.8044	2.731	2.7424	2.7131	2.7163	2.7423	2.7436	2.7455	2.8335	2.8335	2.8081	2.8161	2.8223	2.8335	2.8367	2.8383	2.8431
839	2.7626	2.733	2.8034	2.7296	2.7411	2.7131	2.7166	2.7422	2.7422	2.7437	2.8342	2.8341	2.8082	2.818	2.8229	2.8341	2.8372	2.8405	2.8438
840	2.7652	2.735	2.8027	2.73	2.7416	2.7108	2.7168	2.7416	2.7416	2.7416	2.8349	2.8343	2.8068	2.8176	2.8235	2.8338	2.8354	2.8397	2.8429
841	2.7654	2.7349	2.8028	2.729	2.7406	2.7105	2.7154	2.7414	2.7423	2.7423	2.8331	2.8347	2.8071	2.8177	2.8226	2.834	2.8347	2.8388	2.843
842	2.7648	2.7335	2.8017	2.7282	2.7385	2.7111	2.7147	2.7408	2.7424	2.7437	2.8321	2.835	2.806	2.8161	2.8223	2.8337	2.835	2.8386	2.8448
843	2.7647	2.7331	2.8016	2.7281	2.7397	2.7115	2.7149	2.7394	2.741	2.7426	2.8328	2.8344	2.8066	2.8147	2.8197	2.8328	2.8376	2.8393	2.8442
844	2.7623	2.7321	2.8026	2.7271	2.7389	2.7109	2.7158	2.7401	2.7405	2.7417	2.8343	2.8343	2.8063	2.8146	2.8216	2.8339	2.836	2.8393	2.8425
845	2.7627	2.7324	2.8023	2.7265	2.7383	2.7098	2.7156	2.7387	2.7395	2.7395	2.8329	2.8346	2.8056	2.8148	2.8222	2.8321	2.8345	2.8387	2.8411
846	2.7639	2.7321	2.8015	2.7254	2.7372	2.7083	2.7149	2.7394	2.7394	2.7394	2.831	2.8343	2.8044	2.8156	2.821	2.8322	2.8326	2.8376	2.8418
847	2.765	2.7328	2.8007	2.7243	2.7362	2.7075	2.7142	2.7392	2.7408	2.7408	2.8308	2.8341	2.8024	2.8124	2.8191	2.8308	2.8324	2.8358	2.8407
848	2.7622	2.732	2.7997	2.7248	2.7367	2.7084	2.713	2.7381	2.7394	2.7398	2.8302	2.8331	2.8034	2.813	2.8185	2.8319	2.8335	2.8365	2.8415
849	2.7623	2.7324	2.8	2.7247	2.7367	2.7097	2.7147	2.7383	2.7383	2.7399	2.8314	2.8331	2.8046	2.8138	2.8197	2.8323	2.834	2.8373	2.8415
850	2.7636	2.7314	2.8001	2.7233	2.7366	2.7088	2.7156	2.7375	2.7375	2.7392	2.8307	2.8336	2.8049	2.815	2.8201	2.8307	2.8323	2.8362	2.8396
851	2.7636	2.7308	2.7981	2.7222	2.736	2.7091	2.7158	2.7378	2.7378	2.7395	2.8309	2.8343	2.8023	2.814	2.8191	2.8293	2.831	2.8343	2.8394
852	2.763	2.7322	2.7976	2.7239	2.7339	2.7086	2.7137	2.7392	2.7395	2.7409	2.8305	2.8339	2.802	2.8149	2.82	2.8292	2.8309	2.8356	2.8393
853	2.7616	2.7328	2.7963	2.7243	2.7346	2.7096	2.714	2.7396	2.7405	2.7413	2.8307	2.8341	2.8034	2.8129	2.8188	2.8307	2.8317	2.8351	2.8409
854	2.7609	2.7319	2.797	2.7238	2.7348	2.7105	2.7139	2.7373	2.7384	2.739	2.8297	2.8331	2.8035	2.812	2.8177	2.8297	2.8309	2.8355	2.84
855	2.7608	2.7295	2.7959	2.7225	2.7346	2.7097	2.7132	2.7371	2.7388	2.7388	2.8298	2.8332	2.8025	2.8126	2.8178	2.8298	2.8315	2.8351	2.8401
856	2.7613	2.7314	2.7984	2.7229	2.7346	2.7073	2.7142	2.7383	2.7383	2.7397	2.8308	2.8345	2.8032	2.8138	2.8187	2.8288	2.8308	2.8356	2.8382
857	2.7616	2.731	2.7982	2.7232	2.7327	2.7084	2.7146	2.7388	2.7388	2.7395	2.828	2.8332	2.8011	2.8125	2.8166	2.8267	2.8287	2.8322	2.8384
858	2.7606	2.73	2.7953	2.7211	2.7317	2.7084	2.7114	2.7379	2.7368	2.7397	2.8276	2.8317	2.8015	2.8119	2.816	2.8282	2.8293	2.8328	2.8369
859	2.7593	2.7323	2.7948	2.7218	2.7325	2.7095	2.7112	2.736	2.7374	2.7393	2.8297	2.8332	2.8036	2.811	2.8175	2.8297	2.8315	2.8334	2.8384
860	2.7594	2.7309	2.7968	2.722	2.7329	2.7106	2.7174	2.7384	2.7371	2.7386	2.8311	2.8346	2.8046	2.8119	2.8191	2.8291	2.8294	2.8346	2.8379
861	2.7615	2.7323	2.7977	2.7227	2.7352	2.7103	2.7155	2.7378	2.739	2.739	2.8295	2.8343	2.8021	2.8109	2.819	2.8267	2.8284	2.833	2.8354
862	2.7618	2.7314	2.7937	2.7217	2.7321	2.7092	2.7145	2.7391	2.7391	2.7391	2.8289	2.8348	2.8014	2.8113	2.8172	2.8271	2.8278	2.8313	2.8359
863	2.7607	2.7318	2.7912	2.7213	2.7302	2.7082	2.7135	2.7367	2.7382	2.7397	2.8282	2.8335	2.7999	2.8105	2.8158	2.8264	2.8279	2.8314	2.8367
864	2.7604	2.7298	2.7929	2.7208	2.7299	2.7107	2.7108	2.7372	2.7388	2.7392	2.8276	2.8328	2.8011	2.8099	2.8153	2.826	2.8293	2.831	2.8363
865	2.7588	2.7281	2.7931	2.7185	2.73	2.7097	2.712	2.7363	2.7363	2.7387	2.8287	2.8322	2.8014	2.8109	2.8162	2.8275	2.8281	2.8304	2.8352
866	2.7609	2.729	2.7953	2.7182	2.7298	2.709	2.7136	2.7368	2.7368	2.7368	2.8283	2.8329	2.7998	2.8105	2.8159	2.8248	2.8265	2.8311	2.8347
867	2.7601	2.7304	2.7946	2.718	2.7289	2.7083	2.7137	2.7369	2.7369	2.7383	2.8279	2.8333	2.7993	2.8101	2.8154	2.8229	2.8261	2.8315	2.835
868	2.7607	2.7297	2.7934	2.7188	2.7279	2.708	2.7116	2.7384	2.7367	2.7385	2.8262	2.8315	2.7992	2.8083	2.8153	2.8244	2.8262	2.828	2.8351
869	2.7592	2.7282	2.7926	2.7178	2.7269	2.7087	2.7123	2.7375	2.7375	2.7387	2.8273	2.8326	2.7985	2.8088	2.8147	2.8255	2.8278	2.8308	2.8362
870	2.7584	2.7263	2.7932	2.7172	2.7282	2.7081	2.7136	2.7359	2.7359	2.7369	2.8279	2.8323	2.799	2.808	2.8143	2.8251	2.8277	2.8305	2.8349
871	2.7599	2.7254	2.7948	2.7162	2.7277	2.706	2.7118	2.733	2.7344	2.7348	2.8269	2.8319	2.7966	2.8084	2.8139	2.8247	2.8251	2.8301	2.8323
872	2.7609	2.7241	2.7941	2.7149	2.7259	2.7069	2.7088	2.7341	2.7341	2.7341	2.8265	2.8337	2.7975	2.8084	2.8138	2.8228	2.8246	2.8283	2.8337
873	2.7589	2.7247	2.7926	2.7113	2.7224	2.7033	2.7088	2.7329	2.7333	2.7338	2.8265	2.8333	2.7961	2.8079	2.8129	2.8233	2.8251	2.8297	2.8324
874	2.7589	2.7274	2.7942	2.7126	2.7228	2.7061	2.7115	2.7316	2.7325	2.7335	2.8266	2.8329	2.7974	2.8065	2.811	2.8247	2.8275	2.8293	2.8348
875	2.759	2.7247	2.7943	2.7125	2.7245	2.7075	2.7116	2.7317	2.7304	2.7317	2.8251	2.8311	2.7972	2.805	2.8118	2.8233	2.8256	2.8288	2.8329
876	2.76	2.7209	2.7918	2.7133	2.7246	2.7059	2.7114	2.7316	2.7315	2.7334	2.8252	2.8308	2.7959	2.805	2.8124	2.8216	2.8235	2.8289	2.8308
877	2.7606	2.724	2.7913	2.7105	2.7217	2.7028	2.7087	2.7326	2.7322	2.7312	2.8243	2.832	2.7952	2.8059	2.8118	2.821	2.8228	2.8269	2.8306
878	2.7588	2.7259	2.7926	2.71	2.7213	2.7035	2.7101	2.7324	2.7323	2.7341	2.8247	2.8331	2.7953	2.8054	2.8119	2.822	2.8238	2.8286	2.8331
879	2.7573	2.7266	2.7926	2.7136	2.7223	2.7063	2.7118	2.7335	2.7354	2.736	2.8243	2.8317	2.7954	2.8065	2.8108	2.8232	2.8238	2.8275	2.833
880	2.7588	2.7251	2.7912	2.7137	2.7231	2.706	2.7098	2.7322	2.7306	2.7323	2.8233	2.829	2.7936	2.8031	2.8103	2.8216	2.8216	2.8236	2.8291
881	2.7585	2.724	2.7885	2.7092	2.7221	2.7053	2.7094	2.7302	2.7318	2.733	2.8264	2.8308	2.795	2.8046	2.8102	2.8214	2.823	2.8271	2.8305
882	2.7595	2.7225	2.7888	2.7092	2.7214	2.7033	2.7097	2.7321	2.7314	2.7303	2.8232	2.8307	2.7932	2.8044	2.81	2.8205	2.8213	2.8269	2.8288
883	2.7585	2.7229	2.7903	2.7083	2.7204	2.7033	2.7084	2.7322	2.7315	2.7315	2.8237	2.8312	2.7936	2.8037	2.8093	2.8199	2.8218	2.825	2.8306
884	2.7568	2.7224	2.7876	2.7054	2.7152	2.7042	2.7079	2.7308	2.7325	2.7342	2.825	2.8325	2.7948	2.8042	2.8099	2.8212	2.8231	2.8267	2.8308
885	2.7574	2.7228	2.79	2.7074	2.7173	2.7037	2.7094	2.73	2.7319	2.7319	2.8248	2.8305	2.7944	2.802	2.8082	2.821	2.8229	2.8248	2.8307
886	2.7576	2.7229	2.7911	2.7074	2.719	2.7037	2.7101	2.7292	2.7311	2.7311	2.8243	2.8307	2.7931	2.8022	2.811	2.8205	2.8224	2.8257	2.8312
887	2.7591	2.7231	2.7916	2.7064	2.718	2.7018	2.7083	2.7286	2.7293	2.7305	2.8229	2.8305	2.7916	2.8031	2.8095	2.8191	2.821	2.8255	2.8286
888	2.7592	2.7206	2.7903	2.7031	2.7147	2.7009	2.7083	2.7293	2.7293	2.7296	2.8216	2.831	2.791	2.8025	2.8066	2.8178	2.8197	2.8236	2.829
889	2.76	2.7212	2.7912	2.7036	2.7136	2.7012	2.7085	2.7297	2.7297	2.7317	2.8222	2.8318	2.7917	2.8027	2.8087	2.8187	2.8222	2.8241	2.8301
890	2.7582	2.7203	2.7903	2.7033	2.7151	2.7033	2.7079	2.7285	2.7285	2.7304	2.8221	2.8305	2.7937	2.8008	2.8086	2.8208	2.8221	2.8241	2.8311
891	2.7578	2.7183	2.7913	2.7026	2.7156	2.7022	2.708	2.7275	2.7286	2.7294	2.8227	2.8297	2.7916	2.8025	2.8091	2.8188	2.8205	2.8247	2.8283
892	2.758	2.7184	2.79	2.7025	2.7148	2.7019	2.7061	2.7273	2.7276	2.7276	2.823	2.8308	2.7917	2.8018	2.8093	2.8191	2.8207	2.8249	2.8269
893	2.7605	2.7187	2.7905	2.701	2.7128	2.699	2.7048	2.7265	2.7266	2.7286	2.8207	2.8303	2.7891	2.801	2.8069	2.8167	2.8169	2.8208	2.8267
894	2.7576	2.7162	2.7895	2.7002	2.7102	2.7009	2.7042	2.7279	2.7293	2.7312	2.8226	2.8305	2.7897	2.8023	2.8082	2.8187	2.8207	2.824	2.8299
895	2.7562	2.716	2.7894	2.7	2.7111	2.7021	2.7052	2.7268	2.7268	2.7288	2.8221	2.83	2.7925	2.8002	2.8073	2.8192	2.8211	2.8242	2.8291
896	2.7559	2.717	2.7918	2.7009	2.7114	2.7011	2.7051	2.7251	2.7251	2.7271	2.8224	2.8304	2.7929	2.8004	2.8084	2.8204	2.8208	2.8248	2.8288
897	2.7558	2.7172	2.7923	2.6989	2.7111	2.6995	2.7055	2.7236	2.7256	2.7256	2.8217	2.8298	2.7897	2.7997	2.8077	2.8177	2.8197	2.8238	2.8278
898	2.7568	2.7154	2.7904	2.6971	2.7108	2.7003	2.7068	2.727	2.7275	2.7275	2.8217	2.8318	2.7909	2.8015	2.8076	2.8182	2.8197	2.8252	2.8283
899	2.757	2.715	2.7889	2.6965	2.7088	2.6988	2.7038	2.7261	2.7271	2.7271	2.8203	2.8305	2.7889	2.8011	2.8072	2.8183	2.8203	2.8234	2.8294
900	2.7527	2.7146	2.7888	2.696	2.7068	2.6997	2.7033	2.7262	2.7262	2.7262	2.8215	2.8302	2.7894	2.8001	2.8062	2.818	2.822	2.8225	2.8287
901	2.7528	2.7114	2.7881	2.6968	2.7051	2.6987	2.7008	2.7233	2.7233	2.7253	2.8217	2.8279	2.7889	2.7971	2.8053	2.8176	2.8197	2.8217	2.8279
902	2.7557	2.7119	2.7912	2.6952	2.7072	2.6964	2.7026	2.7232	2.7232	2.7216	2.8217	2.8284	2.7887	2.7974	2.8057	2.816	2.8176	2.8222	2.8263
903	2.7552	2.7121	2.7899	2.6934	2.7048	2.6966	2.7018	2.7235	2.7235	2.7235	2.8209	2.8302	2.7878	2.7981	2.8064	2.8158	2.8168	2.823	2.8271
904	2.7545	2.7123	2.7883	2.6912	2.7024	2.6947	2.7004	2.7218	2.7218	2.7233	2.8183	2.8302	2.7864	2.7983	2.8052	2.815	2.8171	2.8218	2.8275
905	2.7527	2.7102	2.7866	2.691	2.7016	2.695	2.6993	2.7203	2.7203	2.7224	2.8187	2.8273	2.7853	2.7959	2.8022	2.8166	2.8167	2.819	2.8272
906	2.7512	2.7085	2.7897	2.6914	2.7017	2.6964	2.6989	2.72	2.72	2.7238	2.8214	2.8298	2.788	2.796	2.8045	2.8175	2.8193	2.8231	2.8277
907	2.7527	2.7087	2.7914	2.6915	2.7011	2.6943	2.6994	2.7197	2.7197	2.721	2.8208	2.8302	2.788	2.7962	2.8047	2.8178	2.8187	2.8217	2.8272
908	2.7534	2.7079	2.7923	2.6906	2.7	2.6919	2.6983	2.719	2.719	2.719	2.8195	2.8287	2.7838	2.7959	2.8031	2.8152	2.8159	2.8202	2.8259
909	2.7551	2.7094	2.7923	2.69	2.7007	2.6944	2.6989	2.7224	2.7224	2.7244	2.8197	2.8303	2.787	2.7999	2.8044	2.8173	2.8193	2.8216	2.8281
910	2.7529	2.7088	2.7902	2.6913	2.7004	2.6937	2.6962	2.7237	2.7237	2.7237	2.8192	2.8301	2.7868	2.7973	2.8041	2.8171	2.8174	2.8217	2.8279
911	2.752	2.7066	2.7912	2.6889	2.6999	2.6947	2.699	2.7213	2.7213	2.7222	2.8211	2.8295	2.7876	2.7963	2.805	2.8181	2.8203	2.8238	2.829
912	2.7524	2.708	2.7946	2.6903	2.7014	2.6965	2.6995	2.7206	2.7206	2.7214	2.8223	2.8295	2.7886	2.7974	2.8062	2.8193	2.8202	2.8237	2.8289
913	2.7542	2.7076	2.7947	2.6897	2.7009	2.6955	2.6977	2.7197	2.7217	2.7217	2.8213	2.8321	2.7843	2.7989	2.8058	2.8152	2.8191	2.8235	2.826
914	2.7537	2.7087	2.7941	2.6887	2.7019	2.6944	2.6986	2.723	2.7233	2.7233	2.8228	2.8341	2.7875	2.7986	2.8052	2.8166	2.8188	2.823	2.8277
915	2.7526	2.7081	2.7941	2.6908	2.7013	2.6955	2.697	2.7224	2.7238	2.7246	2.8208	2.8327	2.7873	2.7969	2.8044	2.8178	2.8201	2.8223	2.8298
916	2.7519	2.7086	2.7952	2.6913	2.7018	2.6973	2.6973	2.7231	2.7231	2.7253	2.8236	2.8326	2.7898	2.7965	2.8056	2.8191	2.8213	2.8236	2.8299
917	2.7522	2.7066	2.7977	2.6921	2.7016	2.6956	2.6994	2.7244	2.7225	2.7229	2.8247	2.8337	2.7906	2.7974	2.8065	2.8201	2.8224	2.8247	2.8292
918	2.7551	2.7089	2.7969	2.6926	2.7041	2.6961	2.7005	2.7237	2.7237	2.7235	2.8241	2.8334	2.7898	2.8012	2.8081	2.8172	2.8195	2.8241	2.8286
919	2.7548	2.7098	2.7984	2.6919	2.7028	2.6938	2.6961	2.7237	2.7244	2.7228	2.8219	2.8341	2.7867	2.7989	2.8058	2.8157	2.818	2.8219	2.8272
920	2.7546	2.7103	2.7981	2.6925	2.7032	2.6951	2.6974	2.7253	2.7276	2.7276	2.8227	2.8353	2.7868	2.7995	2.8064	2.818	2.8191	2.8227	2.8296
921	2.7523	2.7078	2.799	2.6927	2.7008	2.6969	2.6993	2.7255	2.7259	2.7278	2.8236	2.8353	2.7904	2.8002	2.8072	2.8208	2.8226	2.8254	2.8325
922	2.7527	2.7074	2.8076	2.6931	2.7027	2.6953	2.6977	2.7235	2.7212	2.7258	2.8249	2.8343	2.7895	2.799	2.8083	2.8201	2.8224	2.8271	2.8295
923	2.7526	2.7057	2.8132	2.6895	2.7015	2.6946	2.698	2.723	2.7213	2.723	2.8272	2.8373	2.7899	2.8018	2.8095	2.8207	2.8224	2.8278	2.8302
924	2.7534	2.7028	2.8174	2.6883	2.6991	2.6889	2.6901	2.7199	2.7199	2.7199	2.8247	2.8366	2.789	2.8009	2.8092	2.8199	2.8212	2.8259	2.8307
925	2.7545	2.6998	2.8237	2.6852	2.6949	2.6873	2.6879	2.719	2.7209	2.7227	2.8264	2.8402	2.7904	2.8042	2.8114	2.8216	2.8258	2.8282	2.8354
926	2.7493	2.6932	2.8275	2.6834	2.6907	2.6881	2.6856	2.7194	2.7194	2.7194	2.8304	2.8401	2.7918	2.8039	2.8087	2.8256	2.828	2.8304	2.8377
927	2.7493	2.6867	2.8298	2.6799	2.6897	2.6866	2.6818	2.7164	2.7164	2.7188	2.8311	2.8408	2.7947	2.8038	2.8117	2.8281	2.8324	2.8329	2.8378
928	2.7508	2.6817	2.8288	2.6767	2.6878	2.6808	2.6759	2.7149	2.7137	2.7162	2.8309	2.8418	2.7931	2.8028	2.8125	2.826	2.8273	2.8309	2.8358
929	2.7513	2.6774	2.8267	2.6778	2.6866	2.6778	2.6729	2.7146	2.714	2.7146	2.8283	2.8405	2.789	2.803	2.8093	2.8234	2.8251	2.8283	2.8332
930	2.7508	2.6781	2.8236	2.6782	2.6881	2.682	2.6771	2.7191	2.7191	2.7191	2.8281	2.8404	2.7909	2.8033	2.8107	2.8231	2.8232	2.8304	2.8354
931	2.7498	2.6791	2.821	2.6796	2.6877	2.6833	2.6763	2.7157	2.7177	2.7202	2.8254	2.8393	2.79	2.8	2.8079	2.8224	2.8229	2.8274	2.8344
932	2.7498	2.6786	2.8237	2.6823	2.6913	2.6872	2.681	2.7177	2.7177	2.7202	2.8283	2.8383	2.7906	2.8006	2.8107	2.8233	2.8258	2.8294	2.8344
933	2.752	2.6818	2.8264	2.6835	2.6947	2.6887	2.6828	2.7183	2.7183	2.7191	2.8298	2.8399	2.7917	2.8019	2.8103	2.823	2.8255	2.8306	2.8339
934	2.7525	2.6874	2.8253	2.685	2.6955	2.6877	2.6849	2.7207	2.7207	2.7207	2.8283	2.8409	2.79	2.8026	2.8102	2.823	2.8232	2.8283	2.8332
935	2.7539	2.6942	2.8261	2.686	2.6964	2.6856	2.6848	2.7208	2.7213	2.7213	2.8294	2.8423	2.7904	2.8037	2.8114	2.8221	2.8268	2.8294	2.835
936	2.7513	2.6934	2.8197	2.684	2.6934	2.6869	2.6828	2.718	2.7196	2.7206	2.8286	2.8426	2.7892	2.8027	2.8104	2.8245	2.8271	2.8297	2.8374
937	2.7502	2.6919	2.8174	2.6839	2.6919	2.6869	2.6826	2.7149	2.7166	2.7192	2.8282	2.8405	2.7916	2.8003	2.8082	2.8256	2.8265	2.8308	2.837
938	2.7483	2.6871	2.8152	2.6838	2.6919	2.6841	2.6812	2.7151	2.7131	2.7157	2.8287	2.8416	2.7895	2.7997	2.8076	2.8237	2.8261	2.8313	2.8343
939	2.75	2.6873	2.8137	2.6823	2.6927	2.6865	2.6788	2.7163	2.7187	2.7163	2.8299	2.8409	2.7904	2.801	2.8117	2.822	2.8246	2.8303	2.8356
940	2.7511	2.6832	2.8071	2.6805	2.6887	2.6843	2.6779	2.7181	2.7181	2.7191	2.8278	2.8412	2.7894	2.8011	2.8108	2.8208	2.8225	2.8295	2.8349
941	2.7506	2.6838	2.807	2.6827	2.6909	2.6843	2.6762	2.7183	2.7183	2.721	2.8275	2.841	2.7886	2.8021	2.8086	2.8204	2.8237	2.8275	2.8329
942	2.7499	2.6859	2.8103	2.6859	2.6918	2.6879	2.6797	2.7188	2.7188	2.7192	2.8279	2.8393	2.7897	2.8011	2.8088	2.822	2.8252	2.8279	2.8357
943	2.7475	2.6832	2.8089	2.6832	2.6941	2.6866	2.6811	2.7167	2.7144	2.7169	2.8268	2.8353	2.7883	2.7968	2.8075	2.8211	2.8213	2.8266	2.8321
944	2.7518	2.6869	2.8129	2.686	2.6954	2.6876	2.683	2.7173	2.7182	2.7191	2.8257	2.8387	2.7877	2.7989	2.8072	2.8183	2.8202	2.8239	2.8294
945	2.7548	2.691	2.8146	2.6865	2.6963	2.6879	2.6835	2.7215	2.7203	2.7215	2.8237	2.839	2.7857	2.8001	2.8069	2.8181	2.8197	2.8237	2.831
946	2.7542	2.6956	2.8145	2.6899	2.6962	2.6893	2.6836	2.721	2.721	2.721	2.8254	2.8373	2.7857	2.8004	2.8061	2.8197	2.8225	2.8231	2.8316
947	2.7529	2.6921	2.8169	2.6891	2.6978	2.6887	2.6885	2.72	2.72	2.7229	2.8289	2.8403	2.7889	2.8002	2.8088	2.8231	2.826	2.8289	2.8373
948	2.7513	2.6948	2.8188	2.6889	2.6985	2.6872	2.6852	2.7161	2.7161	2.7198	2.8268	2.8375	2.7884	2.7979	2.8066	2.821	2.8231	2.8268	2.8317
949	2.751	2.6934	2.8192	2.6859	2.6977	2.6871	2.6856	2.7163	2.7163	2.7191	2.8287	2.839	2.7878	2.801	2.8098	2.8213	2.8228	2.8287	2.8331
950	2.7509	2.6941	2.8197	2.6851	2.6948	2.6878	2.6871	2.7195	2.7195	2.7195	2.827	2.8434	2.788	2.8028	2.8093	2.8204	2.8234	2.827	2.8352
951	2.7512	2.6938	2.8208	2.6877	2.6938	2.6874	2.6844	2.7172	2.7202	2.7202	2.8274	2.8423	2.7887	2.8006	2.8095	2.8215	2.8215	2.8274	2.8364
952	2.7487	2.693	2.8228	2.6876	2.6937	2.6873	2.6835	2.7166	2.7196	2.7196	2.8289	2.8432	2.7897	2.7987	2.8078	2.8251	2.8258	2.8289	2.8371
953	2.7493	2.6906	2.825	2.6875	2.6937	2.6871	2.684	2.7161	2.7176	2.7191	2.8303	2.8425	2.7907	2.7999	2.8105	2.8257	2.8273	2.8303	2.8364
954	2.7507	2.689	2.8256	2.6859	2.6945	2.6825	2.6825	2.7155	2.7155	2.7141	2.8271	2.8416	2.7871	2.7986	2.8086	2.8218	2.8218	2.8271	2.831
955	2.7515	2.6884	2.8272	2.6821	2.6916	2.6818	2.6818	2.7129	2.716	2.7159	2.8278	2.8433	2.7874	2.7999	2.8092	2.8216	2.8246	2.8278	2.8339
956	2.7528	2.6897	2.8267	2.6834	2.6929	2.6824	2.6786	2.7163	2.7163	2.7163	2.8262	2.8419	2.7854	2.7979	2.808	2.8206	2.8237	2.8262	2.8356
957	2.748	2.6869	2.8267	2.6819	2.6901	2.6835	2.6772	2.7138	2.7138	2.7153	2.8264	2.8408	2.7866	2.7964	2.8091	2.8232	2.8249	2.8278	2.8359
958	2.7471	2.6851	2.8286	2.6819	2.6907	2.6848	2.6783	2.7114	2.7114	2.7146	2.8293	2.8399	2.7885	2.7949	2.8078	2.8238	2.826	2.8302	2.8367
959	2.7474	2.6818	2.8297	2.6816	2.6915	2.6835	2.677	2.7094	2.7125	2.7127	2.8294	2.8422	2.7873	2.7968	2.8067	2.8199	2.8231	2.8294	2.8329
960	2.7483	2.6805	2.8298	2.6805	2.6905	2.6818	2.6758	2.713	2.7151	2.713	2.8294	2.8437	2.7873	2.8004	2.8097	2.8228	2.8234	2.83	2.8333
961	2.7511	2.6798	2.8266	2.6798	2.6871	2.6784	2.6737	2.714	2.7149	2.7154	2.8262	2.8448	2.7864	2.7997	2.8063	2.821	2.8229	2.8282	2.8343
962	2.7484	2.6802	2.829	2.6802	2.6836	2.6809	2.672	2.7111	2.7135	2.7145	2.8287	2.8455	2.7884	2.7996	2.8086	2.8254	2.8276	2.8331	2.8388
963	2.7477	2.6756	2.8304	2.6787	2.6852	2.6816	2.6714	2.7091	2.7122	2.7125	2.8312	2.8451	2.7904	2.8006	2.8077	2.8278	2.8281	2.8319	2.8383
964	2.7498	2.6734	2.8341	2.6768	2.6873	2.6782	2.6718	2.7092	2.7097	2.7097	2.833	2.8438	2.7888	2.7986	2.8094	2.8261	2.8266	2.833	2.8364
965	2.7496	2.674	2.8366	2.6775	2.6882	2.6749	2.6714	2.7075	2.711	2.7097	2.8302	2.8455	2.7871	2.798	2.8107	2.8233	2.8254	2.8302	2.835
966	2.749	2.6747	2.837	2.6761	2.6868	2.677	2.6691	2.7122	2.7136	2.7122	2.8277	2.8453	2.7862	2.8017	2.8101	2.8228	2.8228	2.8299	2.8369
967	2.7468	2.6743	2.8342	2.6774	2.6821	2.6795	2.6688	2.7122	2.7122	2.7152	2.8296	2.8474	2.7872	2.8015	2.8117	2.826	2.829	2.8301	2.8403
968	2.7432	2.6734	2.8386	2.6771	2.6811	2.6814	2.6709	2.7104	2.7108	2.714	2.8303	2.8448	2.7905	2.801	2.8118	2.83	2.83	2.8339	2.8408
969	2.7445	2.6725	2.84	2.675	2.6849	2.6798	2.6725	2.7092	2.7116	2.7129	2.834	2.8486	2.7923	2.8009	2.8119	2.829	2.8303	2.8376	2.8413
970	2.747	2.6716	2.8413	2.6738	2.6845	2.676	2.6707	2.71	2.71	2.7094	2.832	2.849	2.7896	2.8029	2.8119	2.8268	2.8283	2.8357	2.8395
971	2.7492	2.6697	2.8446	2.6735	2.6843	2.6721	2.6683	2.7097	2.7097	2.709	2.8301	2.8489	2.7887	2.8037	2.8113	2.8263	2.8263	2.8338	2.8376
972	2.7496	2.6685	2.8427	2.6724	2.6801	2.6769	2.6657	2.7113	2.7149	2.7151	2.8334	2.8487	2.7878	2.8029	2.8141	2.826	2.8298	2.8336	2.8413
973	2.7456	2.6671	2.8438	2.6722	2.6801	2.6752	2.6675	2.7089	2.7089	2.7128	2.834	2.8483	2.7914	2.8018	2.8107	2.8301	2.8328	2.8367	2.8444
974	2.7455	2.6658	2.8473	2.6717	2.6818	2.6739	2.6681	2.7074	2.7074	2.7092	2.8368	2.8486	2.7937	2.8015	2.8133	2.8308	2.8308	2.8368	2.8425
975	2.7462	2.6654	2.8544	2.6695	2.6816	2.6717	2.6646	2.7044	2.7075	2.7075	2.8326	2.8507	2.7888	2.7999	2.8118	2.8277	2.8277	2.8357	2.8396
976	2.7531	2.6712	2.8556	2.6753	2.6835	2.6735	2.6694	2.7138	2.7138	2.7139	2.8349	2.8551	2.7904	2.8066	2.8148	2.8308	2.8309	2.8389	2.8431
977	2.7492	2.6701	2.8501	2.6754	2.6826	2.6762	2.668	2.712	2.7131	2.7161	2.8319	2.8524	2.7879	2.8032	2.8155	2.8289	2.8319	2.8349	2.8442
978	2.7437	2.6615	2.8491	2.6721	2.6763	2.6722	2.6639	2.7076	2.7096	2.7096	2.8342	2.8508	2.7906	2.801	2.8134	2.8321	2.8321	2.8342	2.8446
979	2.7424	2.6569	2.8462	2.6665	2.674	2.6702	2.6587	2.705	2.705	2.705	2.8356	2.8483	2.7924	2.8008	2.8135	2.8314	2.8314	2.8388	2.8441
980	2.7468	2.6599	2.8553	2.6686	2.6772	2.6654	2.661	2.7038	2.7038	2.7038	2.8364	2.8492	2.7936	2.8022	2.815	2.8321	2.8321	2.8407	2.8449
981	2.7481	2.6619	2.8583	2.6653	2.6776	2.6664	2.662	2.7064	2.703	2.702	2.8346	2.8519	2.7868	2.8032	2.8129	2.8269	2.8292	2.8355	2.8399
982	2.7478	2.6652	2.8574	2.6673	2.6742	2.6697	2.6612	2.7075	2.7096	2.7072	2.8328	2.8524	2.7864	2.7996	2.8108	2.8304	2.8281	2.8351	2.8436
983	2.7456	2.6593	2.8545	2.667	2.6716	2.6699	2.6564	2.7044	2.7057	2.7088	2.8341	2.8502	2.7862	2.7996	2.8086	2.831	2.8341	2.8373	2.8475
984	2.7458	2.6582	2.8565	2.6674	2.6764	2.6741	2.6562	2.7019	2.7019	2.7064	2.838	2.8516	2.7966	2.8016	2.815	2.8334	2.838	2.8382	2.8473
985	2.7438	2.6548	2.8609	2.6641	2.6773	2.6661	2.6606	2.7021	2.703	2.7067	2.836	2.8544	2.7898	2.7999	2.8129	2.8313	2.8322	2.8406	2.8452
986	2.7505	2.658	2.8675	2.6654	2.677	2.6669	2.6575	2.7037	2.7044	2.7044	2.8336	2.8544	2.7888	2.8048	2.8122	2.8289	2.8336	2.8383	2.843
987	2.7533	2.6566	2.8694	2.6647	2.6759	2.6657	2.6562	2.7053	2.7038	2.7069	2.8322	2.856	2.7862	2.8052	2.8132	2.8306	2.8322	2.837	2.8449
988	2.7471	2.6534	2.8649	2.6632	2.6685	2.6684	2.6543	2.7027	2.7027	2.7075	2.8377	2.8531	2.7893	2.8043	2.8139	2.8377	2.8377	2.8425	2.8478
989	2.7441	2.6493	2.8688	2.6635	2.6692	2.6647	2.6549	2.6991	2.6991	2.704	2.8368	2.8515	2.7925	2.7982	2.8115	2.836	2.8368	2.8417	2.8466
990	2.7479	2.6494	2.8728	2.6616	2.6717	2.6643	2.6543	2.6993	2.6993	2.7023	2.8392	2.8542	2.7923	2.8042	2.8111	2.8342	2.8353	2.8422	2.8472
991	2.7471	2.647	2.8743	2.6593	2.6729	2.6611	2.651	2.6998	2.6998	2.6998	2.8387	2.8539	2.7847	2.8031	2.8133	2.8304	2.8317	2.8419	2.8437
992	2.7518	2.6476	2.8738	2.6626	2.6692	2.6607	2.6504	2.702	2.7065	2.702	2.8367	2.8567	2.7845	2.8051	2.811	2.8309	2.8361	2.8419	2.8464
993	2.7441	2.648	2.8722	2.6634	2.664	2.6607	2.6496	2.7016	2.7022	2.7069	2.8382	2.854	2.7915	2.8014	2.8125	2.8342	2.8388	2.8435	2.8493
994	2.7465	2.6468	2.8769	2.6596	2.6669	2.6683	2.6522	2.7004	2.7038	2.7057	2.8395	2.8556	2.7948	2.8021	2.8181	2.843	2.8449	2.8449	2.8537
995	2.7457	2.6439	2.8818	2.6605	2.6716	2.6617	2.6486	2.6975	2.6975	2.6998	2.8422	2.8553	2.79	2.8009	2.8172	2.839	2.8412	2.8444	2.8499
996	2.7491	2.6432	2.8803	2.6553	2.6666	2.6575	2.6419	2.6962	2.6962	2.6962	2.8362	2.8564	2.7855	2.8012	2.8178	2.8353	2.8353	2.8408	2.8463
997	2.7431	2.6348	2.8795	2.6516	2.6626	2.6548	2.6431	2.6993	2.6997	2.6945	2.8398	2.8566	2.7836	2.8061	2.8117	2.829	2.8346	2.845	2.8458
998	2.7462	2.6415	2.8777	2.655	2.6626	2.6597	2.6425	2.698	2.702	2.7038	2.8413	2.8585	2.7876	2.8069	2.8144	2.8374	2.8413	2.8431	2.8546
999	2.7421	2.6355	2.8809	2.6565	2.6618	2.66	2.6425	2.695	2.6982	2.7008	2.8408	2.8583	2.7909	2.8025	2.8142	2.8408	2.844	2.8466	2.8583
1000	2.7415	2.6329	2.8851	2.6523	2.6619	2.6562	2.6431	2.6965	2.6978	2.6978	2.8402	2.858	2.7915	2.8034	2.8153	2.8402	2.8462	2.8509	2.8533
1001	2.7455	2.6228	2.8868	2.6472	2.6595	2.6543	2.6423	2.6968	2.6968	2.6968	2.8417	2.8598	2.7932	2.7996	2.8175	2.8415	2.8356	2.8417	2.8535
1002	2.7497	2.6308	2.892	2.6496	2.6621	2.6505	2.6365	2.6981	2.6981	2.6981	2.8424	2.8626	2.7904	2.8089	2.8195	2.8379	2.8396	2.8458	2.852
1003	2.7489	2.6312	2.8891	2.6503	2.6564	2.6536	2.6349	2.6942	2.6942	2.6975	2.8352	2.8602	2.7881	2.8069	2.8164	2.8352	2.8414	2.8477	2.854
1004	2.7433	2.6314	2.8959	2.6508	2.6558	2.6537	2.6394	2.692	2.692	2.6984	2.8437	2.8644	2.7926	2.8069	2.8148	2.8437	2.85	2.8516	2.858
1005	2.7397	2.6206	2.8985	2.647	2.6537	2.657	2.6374	2.6895	2.6895	2.6961	2.8458	2.8589	2.7937	2.8003	2.8198	2.8458	2.8458	2.8458	2.8589
1006	2.7392	2.6161	2.8996	2.6431	2.6566	2.6463	2.6315	2.686	2.686	2.686	2.8433	2.8581	2.7903	2.8051	2.8168	2.8366	2.8417	2.8483	2.8499
1007	2.7468	2.616	2.9017	2.6402	2.654	2.6487	2.6317	2.6924	2.6924	2.6924	2.8443	2.8645	2.7903	2.8106	2.8173	2.8376	2.8408	2.8475	2.8543
1008	2.7477	2.6197	2.9018	2.6407	2.6497	2.6458	2.6321	2.694	2.694	2.694	2.8404	2.861	2.7903	2.806	2.8178	2.8384	2.8404	2.8472	2.8591
1009	2.7383	2.6165	2.9023	2.638	2.6451	2.6529	2.6254	2.6886	2.6886	2.6954	2.8431	2.8574	2.7871	2.8079	2.8152	2.8431	2.8431	2.8501	2.8642
1010	2.7375	2.6078	2.8993	2.6369	2.6442	2.6474	2.6273	2.6833	2.6833	2.6919	2.8426	2.857	2.7924	2.801	2.8196	2.8484	2.8484	2.8498	2.857
1011	2.7389	2.6091	2.9102	2.6389	2.6463	2.6413	2.6267	2.6811	2.6778	2.6892	2.8425	2.8571	2.7914	2.806	2.8166	2.8425	2.8425	2.8498	2.8539
1012	2.7502	2.6084	2.9145	2.6388	2.6464	2.6368	2.627	2.6866	2.6843	2.6866	2.8432	2.8632	2.786	2.806	2.8158	2.8382	2.8432	2.8456	2.8558
1013	2.7491	2.6093	2.9115	2.6402	2.6408	2.6411	2.6194	2.6873	2.6873	2.6873	2.84	2.8698	2.7861	2.8019	2.8165	2.8464	2.84	2.847	2.8552
1014	2.7443	2.6111	2.9118	2.6349	2.6374	2.642	2.6187	2.6861	2.6874	2.6952	2.8427	2.8648	2.7883	2.8026	2.8116	2.8427	2.8492	2.8505	2.8648
1015	2.7366	2.6042	2.9142	2.6316	2.6445	2.6479	2.624	2.6797	2.6876	2.6892	2.8466	2.8625	2.7941	2.7989	2.8148	2.8466	2.8498	2.8545	2.8625
1016	2.7363	2.596	2.9233	2.6343	2.6426	2.6397	2.6206	2.6773	2.6802	2.6773	2.8475	2.8637	2.7936	2.7988	2.815	2.8475	2.8451	2.8503	2.8584
1017	2.7359	2.5926	2.9224	2.6273	2.6358	2.6321	2.6155	2.6807	2.688	2.6807	2.8395	2.8633	2.789	2.8045	2.8138	2.8395	2.8385	2.8541	2.8551
1018	2.7489	2.5965	2.9142	2.6233	2.6383	2.6255	2.6086	2.6834	2.6834	2.6834	2.8426	2.8679	2.7846	2.8015	2.8099	2.8363	2.8363	2.8437	2.8531
1019	2.7365	2.5961	2.9208	2.6312	2.6312	2.6354	2.615	2.6842	2.6842	2.6873	2.843	2.8657	2.7911	2.8052	2.8139	2.8516	2.8516	2.8516	2.8689
1020	2.733	2.5894	2.9216	2.6253	2.6307	2.6351	2.6139	2.6739	2.6793	2.6828	2.8473	2.8597	2.7889	2.8031	2.8119	2.8508	2.8562	2.8562	2.8631
1021	2.7307	2.5835	2.9316	2.6203	2.6295	2.6291	2.611	2.6729	2.6666	2.6666	2.846	2.855	2.7827	2.8008	2.8175	2.8383	2.8474	2.855	2.855
1022	2.7433	2.5919	2.9314	2.6296	2.639	2.632	2.6136	2.6781	2.6781	2.6697	2.844	2.8716	2.7879	2.7987	2.8163	2.844	2.844	2.8532	2.8532
1023	2.7414	2.5816	2.9331	2.6199	2.6264	2.627	2.6082	2.6772	2.6772	2.6772	2.8405	2.8687	2.7807	2.8028	2.8153	2.8436	2.8436	2.853	2.8561
1024	2.7336	2.5822	2.9298	2.6158	2.6214	2.6263	2.6015	2.6787	2.6787	2.6787	2.8386	2.8621	2.7849	2.8	2.8084	2.8428	2.8483	2.847	2.8621
1025	2.7335	2.5746	2.9264	2.621	2.6229	2.6359	2.6063	2.6694	2.6773	2.6773	2.8453	2.8651	2.786	2.8058	2.8138	2.8533	2.8552	2.8533	2.8731
1026	2.7276	2.5725	2.9439	2.6143	2.6246	2.6357	2.6154	2.6763	2.6763	2.6763	2.8584	2.8691	2.798	2.8082	2.8188	2.8584	2.8589	2.8686	2.8686
1027	2.736	2.567	2.9516	2.6168	2.6243	2.6255	2.6048	2.6698	2.6698	2.6698	2.8423	2.866	2.7907	2.804	2.8217	2.8423	2.8497	2.8556	2.8556
1028	2.7432	2.5706	2.9481	2.6138	2.6195	2.6161	2.595	2.6746	2.6746	2.6746	2.8438	2.8699	2.7853	2.8065	2.8171	2.8438	2.8438	2.8594	2.8594
1029	2.7327	2.5644	2.9426	2.6086	2.6112	2.6174	2.5957	2.674	2.674	2.674	2.8387	2.8687	2.7822	2.8038	2.8146	2.8471	2.8471	2.8496	2.8579
1030	2.7274	2.5577	2.9537	2.6029	2.6142	2.6271	2.5937	2.6605	2.6605	2.6715	2.8496	2.8609	2.7829	2.7941	2.8052	2.8497	2.8497	2.8497	2.8719
1031	2.7418	2.5644	2.9628	2.6139	2.6255	2.6271	2.5957	2.6643	2.6615	2.6643	2.8473	2.8673	2.7872	2.8015	2.813	2.8558	2.8558	2.8587	2.8673
1032	2.7314	2.5523	2.9638	2.6002	2.618	2.6182	2.5948	2.6649	2.659	2.6649	2.8519	2.8693	2.7875	2.8052	2.8168	2.8462	2.8462	2.8636	2.8578
1033	2.747	2.5579	2.9649	2.6035	2.619	2.6143	2.5904	2.671	2.671	2.6622	2.845	2.8777	2.7852	2.8059	2.8179	2.8418	2.8418	2.857	2.8538
1034	2.7443	2.5561	2.9693	2.6062	2.6065	2.6204	2.5838	2.6579	2.6699	2.6695	2.842	2.8789	2.7805	2.8051	2.8174	2.842	2.854	2.8543	2.8663
1035	2.7297	2.5527	2.9634	2.594	2.594	2.6252	2.5901	2.6631	2.6532	2.6631	2.8525	2.8651	2.7794	2.7993	2.8119	2.8552	2.8525	2.8624	2.8751
1036	2.7268	2.5489	2.9721	2.6018	2.6018	2.6171	2.597	2.6619	2.6619	2.6619	2.8565	2.8694	2.7916	2.7916	2.8105	2.8636	2.8565	2.8565	2.8694
1037	2.7412	2.5417	2.9855	2.596	2.6148	2.6151	2.5834	2.659	2.659	2.6498	2.849	2.8715	2.7918	2.801	2.8092	2.849	2.849	2.8582	2.8623
1038	2.7458	2.537	2.9833	2.5927	2.6075	2.6011	2.573	2.6546	2.6546	2.6537	2.8322	2.8721	2.7779	2.8042	2.8042	2.8449	2.8449	2.8458	2.8458
1039	2.7438	2.5581	2.9866	2.5917	2.6035	2.6075	2.577	2.6635	2.661	2.6635	2.843	2.8734	2.787	2.801	2.815	2.8454	2.8454	2.857	2.8709
1040	2.7301	2.5392	2.9797	2.598	2.5919	2.6136	2.5763	2.6654	2.6569	2.6714	2.8447	2.8761	2.787	2.8014	2.8158	2.8592	2.8592	2.8532	2.8736
1041	2.7207	2.5345	2.987	2.5948	2.5896	2.613	2.5832	2.6479	2.6577	2.653	2.8514	2.8663	2.7918	2.7969	2.8216	2.8663	2.8663	2.8611	2.8812
1042	2.7262	2.5258	2.9921	2.588	2.6019	2.6011	2.5842	2.6453	2.6469	2.6453	2.859	2.8606	2.7842	2.7979	2.8148	2.8606	2.8606	2.8742	2.8621
1043	2.7426	2.521	2.9961	2.5806	2.5849	2.6008	2.5717	2.6498	2.6498	2.6498	2.8508	2.8686	2.7862	2.8039	2.8195	2.8508	2.8508	2.8643	2.8529
1044	2.7382	2.5319	2.9835	2.5707	2.5911	2.5944	2.5723	2.6524	2.6524	2.6524	2.8448	2.8829	2.7707	2.7967	2.8127	2.8508	2.8448	2.8508	2.8669
1045	2.7317	2.53	2.9838	2.5804	2.5804	2.6007	2.5677	2.6502	2.6502	2.6502	2.8484	2.8775	2.7721	2.7886	2.8051	2.8547	2.8586	2.8547	2.8712
1046	2.7225	2.514	2.998	2.581	2.581	2.6115	2.5628	2.6479	2.6479	2.6479	2.8522	2.8692	2.7817	2.7987	2.8011	2.8668	2.8692	2.8668	2.8838
1047	2.7287	2.5124	3.0148	2.5678	2.5695	2.5934	2.5758	2.6302	2.6285	2.6443	2.8567	2.8585	2.7865	2.7882	2.8041	2.8726	2.8567	2.8567	2.8726
1048	2.7399	2.506	3.0229	2.5674	2.5859	2.5933	2.5692	2.6474	2.6355	2.6355	2.8574	2.8815	2.7853	2.8095	2.8095	2.8574	2.8574	2.8635	2.8574
1049	2.7439	2.5172	3.0083	2.5659	2.5739	2.5963	2.5593	2.6518	2.6518	2.6518	2.8447	2.871	2.7707	2.8077	2.8077	2.8447	2.8447	2.8632	2.8662
1050	2.7365	2.5191	3.0088	2.5774	2.5615	2.5899	2.5518	2.6472	2.6472	2.6472	2.838	2.8727	2.7773	2.7998	2.7998	2.8537	2.8537	2.8571	2.8762

## Sheet: refractive index
	sample2	sample2	sample2	途中計算	途中計算	途中計算	refractive index	refractive index	refractive index
wavelength	DATA13	DATA14	DATA15	DATA13	DATA14	DATA15	DATA13	DATA14	DATA15	平均	SD
380	2.9204	2.926	2.926	-2.12033	-2.12057	-2.12057	1.41223	1.41271	1.41271	1.41255	0.000275145
381	2.9646	2.9617	2.9617	-2.12221	-2.12208	-2.12208	1.41598	1.41574	1.41574	1.41582	0.00014192
382	2.9722	2.9519	2.9519	-2.12253	-2.12167	-2.12167	1.41663	1.41491	1.41491	1.41548	0.000993551
383	2.9461	2.964	2.964	-2.12142	-2.12218	-2.12218	1.41442	1.41593	1.41593	1.41543	0.000876693
384	2.9299	2.9582	2.9582	-2.12073	-2.12194	-2.12194	1.41304	1.41544	1.41544	1.41464	0.00138757
385	2.9496	2.9736	2.9464	-2.12157	-2.12259	-2.12143	1.41471	1.41675	1.41444	1.4153	0.00126045
386	2.9735	2.9637	2.9472	-2.12259	-2.12217	-2.12147	1.41674	1.41591	1.41451	1.41572	0.001127
387	2.9768	2.9834	2.9673	-2.12273	-2.12301	-2.12232	1.41702	1.41758	1.41621	1.41694	0.000685217
388	2.961	2.9857	2.961	-2.12205	-2.1231	-2.12205	1.41568	1.41777	1.41568	1.41638	0.00120756
389	2.957	2.9808	2.9774	-2.12188	-2.1229	-2.12275	1.41534	1.41736	1.41707	1.41659	0.00109054
390	2.9518	2.9656	2.9518	-2.12166	-2.12225	-2.12166	1.4149	1.41607	1.4149	1.41529	0.000675642
391	2.9695	2.9548	2.94	-2.12242	-2.12179	-2.12116	1.4164	1.41515	1.4139	1.41515	0.0012513
392	2.9818	2.9599	2.9379	-2.12294	-2.12201	-2.12107	1.41744	1.41559	1.41372	1.41558	0.00186117
393	2.9824	2.9646	2.9432	-2.12296	-2.12221	-2.1213	1.41749	1.41598	1.41417	1.41588	0.0016638
394	2.9598	2.9598	2.939	-2.122	-2.122	-2.12112	1.41558	1.41558	1.41381	1.41499	0.0010193
395	2.9666	2.9666	2.9462	-2.12229	-2.12229	-2.12143	1.41615	1.41615	1.41442	1.41558	0.000999003
396	2.9669	2.9669	2.9469	-2.1223	-2.1223	-2.12146	1.41618	1.41618	1.41448	1.41561	0.000979366
397	2.9771	2.9574	2.9377	-2.12274	-2.1219	-2.12106	1.41704	1.41537	1.4137	1.41537	0.00167079
398	2.967	2.9565	2.9371	-2.12231	-2.12186	-2.12104	1.41619	1.4153	1.41365	1.41505	0.00128728
399	2.9616	2.9751	2.9427	-2.12208	-2.12265	-2.12128	1.41573	1.41687	1.41413	1.41558	0.00138015
400	2.9721	2.9728	2.9354	-2.12253	-2.12256	-2.12097	1.41662	1.41668	1.41351	1.4156	0.00181506
401	2.9721	2.9496	2.9168	-2.12253	-2.12157	-2.12018	1.41662	1.41471	1.41192	1.41442	0.00236179
402	2.9725	2.9447	2.9264	-2.12254	-2.12136	-2.12058	1.41665	1.4143	1.41274	1.41456	0.0019701
403	2.9676	2.9495	2.9315	-2.12233	-2.12157	-2.1208	1.41624	1.4147	1.41317	1.41471	0.00153204
404	2.96	2.9599	2.9421	-2.12201	-2.12201	-2.12125	1.41559	1.41559	1.41408	1.41509	0.000874603
405	2.9569	2.9393	2.9349	-2.12188	-2.12113	-2.12095	1.41533	1.41384	1.41346	1.41421	0.00098838
406	2.9718	2.9455	2.9281	-2.12251	-2.1214	-2.12066	1.41659	1.41436	1.41289	1.41461	0.00186715
407	2.9768	2.9555	2.9251	-2.12273	-2.12182	-2.12053	1.41702	1.41521	1.41263	1.41495	0.00220525
408	2.9766	2.9595	2.9427	-2.12272	-2.12199	-2.12128	1.417	1.41555	1.41413	1.41556	0.00143725
409	2.955	2.9428	2.9335	-2.1218	-2.12128	-2.12089	1.41517	1.41413	1.41334	1.41422	0.000915655
410	2.9482	2.9482	2.924	-2.12151	-2.12151	-2.12048	1.41459	1.41459	1.41254	1.41391	0.00118749
411	2.9579	2.945	2.9287	-2.12192	-2.12137	-2.12068	1.41542	1.41432	1.41294	1.41422	0.00124281
412	2.9896	2.9582	2.9261	-2.12327	-2.12194	-2.12057	1.4181	1.41544	1.41272	1.41542	0.00269274
413	2.9653	2.9496	2.9278	-2.12224	-2.12157	-2.12064	1.41604	1.41471	1.41286	1.41454	0.00159901
414	2.9509	2.9528	2.9356	-2.12163	-2.12171	-2.12098	1.41482	1.41498	1.41352	1.41444	0.000800841
415	2.9423	2.945	2.9152	-2.12126	-2.12137	-2.12011	1.41409	1.41432	1.41179	1.4134	0.00140166
416	2.9642	2.9496	2.9339	-2.12219	-2.12157	-2.1209	1.41595	1.41471	1.41338	1.41468	0.00128625
417	2.9577	2.9388	2.9152	-2.12191	-2.12111	-2.12011	1.4154	1.4138	1.41179	1.41366	0.00180975
418	2.9619	2.9424	2.9286	-2.12209	-2.12126	-2.12068	1.41576	1.4141	1.41293	1.41426	0.00142064
419	2.946	2.9439	2.9306	-2.12142	-2.12133	-2.12076	1.41441	1.41423	1.4131	1.41391	0.000709652
420	2.9459	2.9331	2.9203	-2.12141	-2.12087	-2.12033	1.4144	1.41331	1.41222	1.41331	0.00108821
421	2.9526	2.9313	2.9189	-2.1217	-2.12079	-2.12027	1.41497	1.41316	1.4121	1.41341	0.00144861
422	2.9606	2.9319	2.9199	-2.12204	-2.12082	-2.12031	1.41565	1.41321	1.41219	1.41368	0.00177651
423	2.9549	2.9316	2.92	-2.12179	-2.12081	-2.12031	1.41516	1.41318	1.4122	1.41351	0.00151029
424	2.9488	2.9376	2.9264	-2.12154	-2.12106	-2.12058	1.41464	1.41369	1.41274	1.41369	0.000951758
425	2.9451	2.9343	2.9235	-2.12138	-2.12092	-2.12046	1.41433	1.41341	1.41249	1.41341	0.000918069
426	2.9407	2.9303	2.9199	-2.12119	-2.12075	-2.12031	1.41396	1.41307	1.41219	1.41307	0.00088442
427	2.9408	2.9218	2.9117	-2.1212	-2.12039	-2.11996	1.41397	1.41235	1.41149	1.4126	0.00125691
428	2.9553	2.9276	2.9164	-2.12181	-2.12064	-2.12016	1.4152	1.41284	1.41189	1.41331	0.00170179
429	2.9498	2.9349	2.9201	-2.12158	-2.12095	-2.12032	1.41473	1.41346	1.4122	1.41347	0.00126227
430	2.9481	2.933	2.924	-2.12151	-2.12086	-2.12048	1.41459	1.4133	1.41254	1.41347	0.00103498
431	2.9546	2.9372	2.9285	-2.12178	-2.12104	-2.12067	1.41514	1.41366	1.41292	1.41391	0.0011288
432	2.9556	2.9387	2.9219	-2.12182	-2.12111	-2.12039	1.41522	1.41379	1.41236	1.41379	0.00143172
433	2.9562	2.9399	2.9272	-2.12185	-2.12116	-2.12062	1.41527	1.41389	1.41281	1.41399	0.00123481
434	2.9548	2.939	2.9311	-2.12179	-2.12112	-2.12078	1.41515	1.41381	1.41314	1.41404	0.00102487
435	2.9519	2.9366	2.929	-2.12167	-2.12102	-2.1207	1.41491	1.41361	1.41296	1.41383	0.000990832
436	2.9502	2.9413	2.9265	-2.1216	-2.12122	-2.12059	1.41476	1.41401	1.41275	1.41384	0.00101731
437	2.9525	2.9349	2.9238	-2.12169	-2.12095	-2.12047	1.41496	1.41346	1.41252	1.41365	0.00122969
438	2.9593	2.9287	2.9266	-2.12198	-2.12068	-2.12059	1.41554	1.41294	1.41276	1.41374	0.00155448
439	2.9516	2.9367	2.9176	-2.12165	-2.12102	-2.12021	1.41488	1.41362	1.41199	1.4135	0.00144879
440	2.9422	2.9235	2.9169	-2.12126	-2.12046	-2.12018	1.41408	1.41249	1.41193	1.41284	0.00111602
441	2.9347	2.9218	2.9099	-2.12094	-2.12039	-2.11988	1.41345	1.41235	1.41134	1.41238	0.00105563
442	2.9348	2.918	2.9075	-2.12094	-2.12023	-2.11978	1.41346	1.41203	1.41113	1.4122	0.00117208
443	2.9333	2.9149	2.9088	-2.12088	-2.1201	-2.11984	1.41333	1.41176	1.41124	1.41211	0.00108555
444	2.9345	2.9225	2.9114	-2.12093	-2.12042	-2.11995	1.41343	1.41241	1.41146	1.41243	0.000983183
445	2.9267	2.9172	2.9091	-2.1206	-2.12019	-2.11985	1.41277	1.41196	1.41127	1.412	0.000750069
446	2.9323	2.9229	2.9114	-2.12084	-2.12044	-2.11995	1.41324	1.41244	1.41146	1.41238	0.000890937
447	2.9274	2.9161	2.9048	-2.12063	-2.12015	-2.11967	1.41283	1.41186	1.4109	1.41186	0.000962329
448	2.9388	2.9173	2.9117	-2.12111	-2.1202	-2.11996	1.4138	1.41197	1.41149	1.41242	0.00121713
449	2.9306	2.9162	2.9088	-2.12076	-2.12015	-2.11984	1.4131	1.41187	1.41124	1.41207	0.00094369
450	2.9268	2.9161	2.9086	-2.1206	-2.12015	-2.11983	1.41277	1.41186	1.41123	1.41195	0.000778809
451	2.9238	2.9133	2.908	-2.12047	-2.12003	-2.1198	1.41252	1.41163	1.41117	1.41177	0.000684804
452	2.9257	2.9107	2.9055	-2.12056	-2.11992	-2.1197	1.41268	1.4114	1.41096	1.41168	0.000893232
453	2.926	2.9141	2.9073	-2.12057	-2.12006	-2.11977	1.41271	1.41169	1.41111	1.41184	0.000805998
454	2.926	2.9109	2.9037	-2.12057	-2.11993	-2.11962	1.41271	1.41142	1.41081	1.41165	0.000969281
455	2.9217	2.9109	2.9019	-2.12039	-2.11993	-2.11955	1.41234	1.41142	1.41065	1.41147	0.000844616
456	2.9197	2.9149	2.9051	-2.1203	-2.1201	-2.11968	1.41217	1.41176	1.41093	1.41162	0.000633976
457	2.9162	2.9085	2.9003	-2.12015	-2.11983	-2.11948	1.41187	1.41122	1.41052	1.4112	0.000677688
458	2.9205	2.9062	2.8989	-2.12033	-2.11973	-2.11942	1.41224	1.41102	1.4104	1.41122	0.000936266
459	2.9204	2.9063	2.9006	-2.12033	-2.11973	-2.11949	1.41223	1.41103	1.41054	1.41127	0.000868468
460	2.9192	2.9055	2.901	-2.12028	-2.1197	-2.11951	1.41213	1.41096	1.41058	1.41122	0.000807749
461	2.9131	2.9039	2.9026	-2.12002	-2.11963	-2.11957	1.41161	1.41082	1.41071	1.41105	0.000487854
462	2.9146	2.9032	2.8987	-2.12008	-2.1196	-2.11941	1.41174	1.41076	1.41038	1.41096	0.000698599
463	2.9147	2.9013	2.8934	-2.12009	-2.11952	-2.11918	1.41174	1.4106	1.40993	1.41076	0.000918076
464	2.9157	2.8981	2.898	-2.12013	-2.11938	-2.11938	1.41183	1.41033	1.41032	1.41083	0.000868639
465	2.9137	2.905	2.8974	-2.12005	-2.11968	-2.11935	1.41166	1.41092	1.41027	1.41095	0.00069533
466	2.9089	2.9024	2.896	-2.11984	-2.11957	-2.11929	1.41125	1.4107	1.41015	1.4107	0.000550058
467	2.9083	2.9009	2.8924	-2.11982	-2.1195	-2.11914	1.4112	1.41057	1.40984	1.41054	0.000678664
468	2.9051	2.8926	2.8883	-2.11968	-2.11915	-2.11897	1.41093	1.40986	1.40949	1.41009	0.000744646
469	2.9087	2.8963	2.888	-2.11983	-2.11931	-2.11896	1.41123	1.41018	1.40947	1.41029	0.000888736
470	2.9054	2.895	2.8868	-2.11969	-2.11925	-2.1189	1.41095	1.41007	1.40937	1.41013	0.000795445
471	2.9013	2.8932	2.888	-2.11952	-2.11918	-2.11896	1.4106	1.40991	1.40947	1.40999	0.000572025
472	2.8951	2.8872	2.8832	-2.11926	-2.11892	-2.11875	1.41007	1.4094	1.40906	1.40951	0.000517101
473	2.8977	2.8852	2.8782	-2.11937	-2.11884	-2.11854	1.4103	1.40923	1.40863	1.40938	0.000843637
474	2.8988	2.8817	2.8778	-2.11941	-2.11869	-2.11852	1.41039	1.40893	1.4086	1.40931	0.000953893
475	2.8962	2.8823	2.8759	-2.1193	-2.11871	-2.11844	1.41017	1.40898	1.40843	1.40919	0.000886494
476	2.8919	2.8806	2.8765	-2.11912	-2.11864	-2.11847	1.4098	1.40884	1.40849	1.40904	0.00068139
477	2.8894	2.882	2.8746	-2.11901	-2.1187	-2.11839	1.40959	1.40896	1.40832	1.40896	0.000632386
478	2.8898	2.8796	2.8723	-2.11903	-2.1186	-2.11829	1.40962	1.40875	1.40813	1.40883	0.000751224
479	2.891	2.8766	2.8694	-2.11908	-2.11847	-2.11817	1.40972	1.40849	1.40788	1.4087	0.000940003
480	2.8911	2.8768	2.8697	-2.11909	-2.11848	-2.11818	1.40973	1.40851	1.4079	1.40872	0.000931592
481	2.8876	2.8739	2.8699	-2.11894	-2.11836	-2.11819	1.40943	1.40826	1.40792	1.40854	0.000793476
482	2.8833	2.8728	2.8658	-2.11876	-2.11831	-2.11801	1.40907	1.40817	1.40757	1.40827	0.000753278
483	2.8846	2.8699	2.8651	-2.11881	-2.11819	-2.11798	1.40918	1.40792	1.40751	1.4082	0.000868856
484	2.8844	2.8672	2.8608	-2.1188	-2.11807	-2.1178	1.40916	1.40769	1.40714	1.408	0.00104394
485	2.8865	2.8697	2.8656	-2.11889	-2.11818	-2.11801	1.40934	1.4079	1.40755	1.40827	0.000946917
486	2.884	2.8704	2.8625	-2.11879	-2.11821	-2.11787	1.40913	1.40796	1.40729	1.40813	0.000930164
487	2.8812	2.8697	2.8644	-2.11867	-2.11818	-2.11795	1.40889	1.4079	1.40745	1.40808	0.00073462
488	2.8776	2.8676	2.8581	-2.11851	-2.11809	-2.11769	1.40858	1.40772	1.40691	1.40774	0.000834514
489	2.8842	2.8676	2.8609	-2.11879	-2.11809	-2.11781	1.40914	1.40772	1.40715	1.40801	0.00102603
490	2.8796	2.8631	2.8565	-2.1186	-2.1179	-2.11762	1.40875	1.40734	1.40677	1.40762	0.0010182
491	2.8803	2.8658	2.8574	-2.11863	-2.11801	-2.11766	1.40881	1.40757	1.40685	1.40774	0.000991287
492	2.8784	2.8654	2.8557	-2.11855	-2.118	-2.11759	1.40865	1.40754	1.4067	1.40763	0.000974827
493	2.8758	2.8628	2.8562	-2.11844	-2.11789	-2.11761	1.40843	1.40731	1.40675	1.4075	0.000853602
494	2.8788	2.8628	2.8532	-2.11857	-2.11789	-2.11748	1.40868	1.40731	1.40649	1.40749	0.00110696
495	2.8789	2.8614	2.8519	-2.11857	-2.11783	-2.11742	1.40869	1.40719	1.40638	1.40742	0.00117237
496	2.8779	2.8615	2.8521	-2.11853	-2.11783	-2.11743	1.4086	1.4072	1.4064	1.4074	0.00111774
497	2.8734	2.864	2.8547	-2.11834	-2.11794	-2.11754	1.40822	1.40742	1.40662	1.40742	0.000800511
498	2.8721	2.8598	2.8498	-2.11828	-2.11776	-2.11734	1.40811	1.40706	1.4062	1.40712	0.000956595
499	2.8738	2.8601	2.8494	-2.11835	-2.11777	-2.11732	1.40825	1.40708	1.40616	1.40717	0.00104738
500	2.8732	2.8559	2.8491	-2.11833	-2.11759	-2.11731	1.4082	1.40672	1.40614	1.40702	0.00106405
501	2.8741	2.8562	2.8502	-2.11837	-2.11761	-2.11735	1.40828	1.40675	1.40623	1.40709	0.00106468
502	2.8709	2.8562	2.8473	-2.11823	-2.11761	-2.11723	1.40801	1.40675	1.40598	1.40691	0.00102086
503	2.8709	2.8564	2.8463	-2.11823	-2.11762	-2.11719	1.40801	1.40676	1.4059	1.40689	0.00105923
504	2.8719	2.8535	2.844	-2.11827	-2.11749	-2.11709	1.40809	1.40652	1.4057	1.40677	0.00121511
505	2.8706	2.8534	2.8422	-2.11822	-2.11749	-2.11701	1.40798	1.40651	1.40555	1.40668	0.00122567
506	2.8715	2.8524	2.8434	-2.11826	-2.11745	-2.11706	1.40806	1.40642	1.40565	1.40671	0.00122928
507	2.8686	2.8532	2.8421	-2.11813	-2.11748	-2.11701	1.40781	1.40649	1.40554	1.40661	0.00114036
508	2.8651	2.8515	2.8405	-2.11798	-2.11741	-2.11694	1.40751	1.40634	1.4054	1.40642	0.00105624
509	2.8684	2.8525	2.8417	-2.11812	-2.11745	-2.11699	1.40779	1.40643	1.4055	1.40658	0.00115093
510	2.8685	2.8494	2.8387	-2.11813	-2.11732	-2.11687	1.4078	1.40616	1.40525	1.4064	0.00129378
511	2.8694	2.8495	2.839	-2.11817	-2.11732	-2.11688	1.40788	1.40617	1.40527	1.40644	0.00132319
512	2.8652	2.8488	2.8384	-2.11799	-2.11729	-2.11685	1.40752	1.40611	1.40522	1.40628	0.00115821
513	2.8664	2.8512	2.8387	-2.11804	-2.1174	-2.11687	1.40762	1.40632	1.40525	1.4064	0.00118905
514	2.8653	2.8496	2.8353	-2.11799	-2.11733	-2.11672	1.40753	1.40618	1.40495	1.40622	0.00128652
515	2.8668	2.8471	2.8363	-2.11806	-2.11722	-2.11676	1.40766	1.40597	1.40504	1.40622	0.00132567
516	2.8684	2.8459	2.8338	-2.11812	-2.11717	-2.11666	1.40779	1.40586	1.40483	1.40616	0.0015052
517	2.8637	2.8461	2.832	-2.11793	-2.11718	-2.11658	1.40739	1.40588	1.40467	1.40598	0.00136202
518	2.863	2.8445	2.8322	-2.1179	-2.11711	-2.11659	1.40733	1.40574	1.40469	1.40592	0.00132956
519	2.8637	2.8459	2.8305	-2.11793	-2.11717	-2.11652	1.40739	1.40586	1.40454	1.40593	0.00142494
520	2.8632	2.8414	2.8292	-2.1179	-2.11698	-2.11646	1.40735	1.40548	1.40443	1.40575	0.00147731
521	2.8647	2.8443	2.8294	-2.11797	-2.1171	-2.11647	1.40748	1.40573	1.40445	1.40588	0.00151984
522	2.8642	2.8424	2.8293	-2.11795	-2.11702	-2.11647	1.40743	1.40556	1.40444	1.40581	0.001512
523	2.8636	2.8442	2.8306	-2.11792	-2.1171	-2.11652	1.40738	1.40572	1.40455	1.40588	0.00142235
524	2.8631	2.8441	2.8293	-2.1179	-2.11709	-2.11647	1.40734	1.40571	1.40444	1.40583	0.00145327
525	2.8646	2.8426	2.828	-2.11796	-2.11703	-2.11641	1.40747	1.40558	1.40433	1.40579	0.00158023
526	2.8649	2.8425	2.8262	-2.11798	-2.11703	-2.11634	1.40749	1.40557	1.40417	1.40575	0.00166663
527	2.8636	2.8429	2.8275	-2.11792	-2.11704	-2.11639	1.40738	1.40561	1.40428	1.40576	0.00155383
528	2.8639	2.8432	2.8273	-2.11793	-2.11706	-2.11638	1.40741	1.40563	1.40427	1.40577	0.00157421
529	2.8606	2.8427	2.8253	-2.11779	-2.11703	-2.1163	1.40712	1.40559	1.4041	1.4056	0.00151449
530	2.8635	2.8424	2.8252	-2.11792	-2.11702	-2.11629	1.40737	1.40556	1.40409	1.40567	0.00164569
531	2.8628	2.8415	2.825	-2.11789	-2.11698	-2.11629	1.40731	1.40549	1.40407	1.40562	0.00162582
532	2.8632	2.8409	2.826	-2.1179	-2.11696	-2.11633	1.40735	1.40544	1.40416	1.40565	0.00160607
533	2.8601	2.8408	2.8246	-2.11777	-2.11695	-2.11627	1.40708	1.40543	1.40404	1.40551	0.00152501
534	2.8613	2.8412	2.8248	-2.11782	-2.11697	-2.11628	1.40718	1.40546	1.40405	1.40557	0.00156854
535	2.8614	2.842	2.8244	-2.11783	-2.11701	-2.11626	1.40719	1.40553	1.40402	1.40558	0.00158798
536	2.8634	2.8409	2.8248	-2.11791	-2.11696	-2.11628	1.40736	1.40544	1.40405	1.40562	0.0016633
537	2.8635	2.8421	2.8261	-2.11792	-2.11701	-2.11633	1.40737	1.40554	1.40416	1.40569	0.00160972
538	2.8619	2.8425	2.8249	-2.11785	-2.11703	-2.11628	1.40724	1.40557	1.40406	1.40562	0.0015879
539	2.863	2.8451	2.828	-2.1179	-2.11714	-2.11641	1.40733	1.4058	1.40433	1.40582	0.00150129
540	2.864	2.8449	2.8285	-2.11794	-2.11713	-2.11643	1.40742	1.40578	1.40437	1.40585	0.00152393
541	2.8652	2.8451	2.8291	-2.11799	-2.11714	-2.11646	1.40752	1.4058	1.40442	1.40591	0.00155135
542	2.8673	2.8468	2.8298	-2.11808	-2.11721	-2.11649	1.4077	1.40594	1.40448	1.40604	0.00161017
543	2.8688	2.8505	2.8335	-2.11814	-2.11737	-2.11665	1.40783	1.40626	1.4048	1.4063	0.00151347
544	2.8706	2.8531	2.8362	-2.11822	-2.11748	-2.11676	1.40798	1.40648	1.40503	1.4065	0.00147429
545	2.8719	2.8535	2.8368	-2.11827	-2.11749	-2.11678	1.40809	1.40652	1.40508	1.40656	0.00150464
546	2.8731	2.8534	2.8383	-2.11832	-2.11749	-2.11685	1.40819	1.40651	1.40521	1.40664	0.00149529
547	2.8741	2.8544	2.8396	-2.11837	-2.11753	-2.1169	1.40828	1.40659	1.40532	1.40673	0.00148288
548	2.8726	2.8543	2.839	-2.1183	-2.11753	-2.11688	1.40815	1.40658	1.40527	1.40667	0.00144145
549	2.8693	2.8532	2.837	-2.11816	-2.11748	-2.11679	1.40787	1.40649	1.4051	1.40649	0.00138426
550	2.8677	2.8531	2.8357	-2.11809	-2.11748	-2.11674	1.40773	1.40648	1.40499	1.4064	0.00137339
551	2.8663	2.8486	2.8358	-2.11804	-2.11728	-2.11674	1.40761	1.4061	1.405	1.40624	0.00131296
552	2.8692	2.8503	2.8361	-2.11816	-2.11736	-2.11676	1.40786	1.40624	1.40502	1.40638	0.00142332
553	2.869	2.8512	2.8362	-2.11815	-2.1174	-2.11676	1.40784	1.40632	1.40503	1.4064	0.00140744
554	2.869	2.8533	2.8391	-2.11815	-2.11748	-2.11688	1.40784	1.4065	1.40528	1.40654	0.00128181
555	2.8654	2.8514	2.8362	-2.118	-2.1174	-2.11676	1.40754	1.40634	1.40503	1.4063	0.00125208
556	2.8673	2.8516	2.8374	-2.11808	-2.11741	-2.11681	1.4077	1.40635	1.40513	1.4064	0.00128203
557	2.8692	2.8517	2.8374	-2.11816	-2.11742	-2.11681	1.40786	1.40636	1.40513	1.40645	0.00136507
558	2.8683	2.8514	2.8379	-2.11812	-2.1174	-2.11683	1.40778	1.40634	1.40518	1.40643	0.00130552
559	2.8673	2.8524	2.8403	-2.11808	-2.11745	-2.11693	1.4077	1.40642	1.40538	1.4065	0.00115909
560	2.8664	2.853	2.8377	-2.11804	-2.11747	-2.11682	1.40762	1.40647	1.40516	1.40642	0.00123104
561	2.8671	2.8523	2.8376	-2.11807	-2.11744	-2.11682	1.40768	1.40641	1.40515	1.40642	0.00126437
562	2.868	2.8519	2.8387	-2.11811	-2.11742	-2.11687	1.40776	1.40638	1.40525	1.40646	0.00125768
563	2.8662	2.8531	2.8387	-2.11803	-2.11748	-2.11687	1.4076	1.40648	1.40525	1.40644	0.00117909
564	2.8649	2.8523	2.8404	-2.11798	-2.11744	-2.11694	1.40749	1.40641	1.40539	1.40643	0.00105017
565	2.865	2.8521	2.8392	-2.11798	-2.11743	-2.11689	1.4075	1.4064	1.40529	1.4064	0.00110581
566	2.8655	2.8523	2.8384	-2.118	-2.11744	-2.11685	1.40754	1.40641	1.40522	1.40639	0.00116169
567	2.8643	2.8502	2.8388	-2.11795	-2.11735	-2.11687	1.40744	1.40623	1.40526	1.40631	0.00109503
568	2.8652	2.8504	2.8377	-2.11799	-2.11736	-2.11682	1.40752	1.40625	1.40516	1.40631	0.00117988
569	2.8611	2.8492	2.8366	-2.11781	-2.11731	-2.11678	1.40717	1.40615	1.40507	1.40613	0.0010506
570	2.8608	2.8497	2.8371	-2.1178	-2.11733	-2.1168	1.40714	1.40619	1.40511	1.40615	0.00101683
571	2.8598	2.8487	2.8363	-2.11776	-2.11729	-2.11676	1.40706	1.4061	1.40504	1.40607	0.00100818
572	2.8601	2.8477	2.8353	-2.11777	-2.11725	-2.11672	1.40708	1.40602	1.40495	1.40602	0.00106344
573	2.8601	2.8483	2.836	-2.11777	-2.11727	-2.11675	1.40708	1.40607	1.40501	1.40606	0.00103347
574	2.8603	2.8485	2.8362	-2.11778	-2.11728	-2.11676	1.4071	1.40609	1.40503	1.40607	0.00103344
575	2.8591	2.8482	2.836	-2.11773	-2.11727	-2.11675	1.407	1.40606	1.40501	1.40602	0.000991093
576	2.8595	2.8485	2.8352	-2.11775	-2.11728	-2.11672	1.40703	1.40609	1.40495	1.40602	0.00104361
577	2.8596	2.848	2.8354	-2.11775	-2.11726	-2.11673	1.40704	1.40604	1.40496	1.40602	0.00103804
578	2.8604	2.848	2.8355	-2.11779	-2.11726	-2.11673	1.40711	1.40604	1.40497	1.40604	0.0010677
579	2.8586	2.8476	2.8357	-2.11771	-2.11724	-2.11674	1.40695	1.40601	1.40499	1.40598	0.000982284
580	2.8589	2.8476	2.8367	-2.11772	-2.11724	-2.11678	1.40698	1.40601	1.40507	1.40602	0.000951989
581	2.8554	2.8466	2.834	-2.11757	-2.1172	-2.11667	1.40668	1.40592	1.40484	1.40582	0.000922774
582	2.8555	2.8443	2.8318	-2.11758	-2.1171	-2.11657	1.40669	1.40573	1.40465	1.40569	0.00101722
583	2.8663	2.8556	2.8458	-2.11804	-2.11758	-2.11717	1.40761	1.4067	1.40586	1.40672	0.000878565
584	2.8564	2.8443	2.8332	-2.11762	-2.1171	-2.11663	1.40676	1.40573	1.40477	1.40576	0.000995432
585	2.8559	2.8447	2.8313	-2.11759	-2.11712	-2.11655	1.40672	1.40576	1.40461	1.4057	0.00105674
586	2.8646	2.8567	2.8434	-2.11796	-2.11763	-2.11706	1.40747	1.40679	1.40565	1.40664	0.000918284
587	2.8443	2.8335	2.8205	-2.1171	-2.11665	-2.11609	1.40573	1.4048	1.40368	1.40474	0.00102367
588	2.863	2.8507	2.8395	-2.1179	-2.11737	-2.1169	1.40733	1.40628	1.40532	1.40631	0.00100768
589	2.8565	2.8469	2.8361	-2.11762	-2.11721	-2.11676	1.40677	1.40595	1.40502	1.40592	0.000875407
590	2.8544	2.8457	2.8333	-2.11753	-2.11716	-2.11664	1.40659	1.40585	1.40478	1.40574	0.000909801
591	2.8537	2.845	2.8337	-2.1175	-2.11713	-2.11665	1.40653	1.40579	1.40482	1.40571	0.000860404
592	2.8529	2.8431	2.832	-2.11747	-2.11705	-2.11658	1.40646	1.40562	1.40467	1.40559	0.000897285
593	2.8505	2.8413	2.8299	-2.11737	-2.11698	-2.11649	1.40626	1.40547	1.40449	1.40541	0.00088573
594	2.851	2.8406	2.8296	-2.11739	-2.11695	-2.11648	1.4063	1.40541	1.40447	1.40539	0.000918481
595	2.8494	2.8405	2.8298	-2.11732	-2.11694	-2.11649	1.40616	1.4054	1.40448	1.40535	0.000842367
596	2.8475	2.8378	2.828	-2.11724	-2.11683	-2.11641	1.406	1.40517	1.40433	1.40517	0.000837047
597	2.847	2.8373	2.8263	-2.11722	-2.11681	-2.11634	1.40596	1.40513	1.40418	1.40509	0.00088925
598	2.8473	2.837	2.8266	-2.11723	-2.11679	-2.11635	1.40598	1.4051	1.40421	1.4051	0.000888632
599	2.848	2.837	2.8264	-2.11726	-2.11679	-2.11634	1.40604	1.4051	1.40419	1.40511	0.00092729
600	2.8464	2.8378	2.8257	-2.11719	-2.11683	-2.11631	1.40591	1.40517	1.40413	1.40507	0.000892963
601	2.8449	2.8367	2.826	-2.11713	-2.11678	-2.11633	1.40578	1.40507	1.40416	1.405	0.000813864
602	2.8443	2.8365	2.8258	-2.1171	-2.11677	-2.11632	1.40573	1.40506	1.40414	1.40497	0.000797609
603	2.8451	2.8367	2.8254	-2.11714	-2.11678	-2.1163	1.4058	1.40507	1.4041	1.40499	0.00084892
604	2.846	2.8353	2.8256	-2.11717	-2.11672	-2.11631	1.40587	1.40495	1.40412	1.40498	0.000876198
605	2.847	2.8386	2.8269	-2.11722	-2.11686	-2.11637	1.40596	1.40524	1.40423	1.40514	0.000866762
606	2.8456	2.8378	2.8266	-2.11716	-2.11683	-2.11635	1.40584	1.40517	1.40421	1.40507	0.000820087
607	2.8448	2.8377	2.8258	-2.11712	-2.11682	-2.11632	1.40577	1.40516	1.40414	1.40502	0.000824454
608	2.8453	2.8372	2.8254	-2.11715	-2.1168	-2.1163	1.40581	1.40512	1.4041	1.40501	0.000859364
609	2.8459	2.8365	2.8259	-2.11717	-2.11677	-2.11632	1.40586	1.40506	1.40415	1.40502	0.000859196
610	2.8464	2.8375	2.827	-2.11719	-2.11681	-2.11637	1.40591	1.40514	1.40424	1.4051	0.000833797
611	2.8463	2.8389	2.8277	-2.11719	-2.11687	-2.1164	1.4059	1.40526	1.4043	1.40515	0.000804034
612	2.8454	2.8385	2.8259	-2.11715	-2.11686	-2.11632	1.40582	1.40523	1.40415	1.40507	0.000849104
613	2.8445	2.8374	2.8248	-2.11711	-2.11681	-2.11628	1.40574	1.40513	1.40405	1.40498	0.000856859
614	2.845	2.8358	2.8243	-2.11713	-2.11674	-2.11626	1.40579	1.405	1.40401	1.40493	0.000890687
615	2.8434	2.8349	2.8234	-2.11706	-2.1167	-2.11622	1.40565	1.40492	1.40393	1.40483	0.000862134
616	2.8405	2.8334	2.8219	-2.11694	-2.11664	-2.11615	1.4054	1.40479	1.4038	1.40467	0.000806405
617	2.84	2.8332	2.8207	-2.11692	-2.11663	-2.1161	1.40536	1.40477	1.4037	1.40461	0.000841106
618	2.8392	2.8324	2.8217	-2.11689	-2.1166	-2.11615	1.40529	1.40471	1.40379	1.40459	0.00075799
619	2.8401	2.8326	2.8205	-2.11692	-2.11661	-2.11609	1.40537	1.40472	1.40368	1.40459	0.00084972
620	2.8402	2.8322	2.8206	-2.11693	-2.11659	-2.1161	1.40538	1.40469	1.40369	1.40459	0.000846732
621	2.8403	2.8323	2.822	-2.11693	-2.11659	-2.11616	1.40538	1.4047	1.40381	1.40463	0.000788159
622	2.8399	2.8333	2.8219	-2.11692	-2.11664	-2.11615	1.40535	1.40478	1.4038	1.40465	0.000782351
623	2.8393	2.833	2.8216	-2.11689	-2.11662	-2.11614	1.4053	1.40476	1.40378	1.40461	0.00077084
624	2.8411	2.8325	2.8219	-2.11697	-2.1166	-2.11615	1.40545	1.40471	1.4038	1.40466	0.000826211
625	2.8407	2.8338	2.8224	-2.11695	-2.11666	-2.11617	1.40542	1.40483	1.40385	1.4047	0.000793955
626	2.8411	2.8337	2.8233	-2.11697	-2.11665	-2.11621	1.40545	1.40482	1.40392	1.40473	0.000768145
627	2.8395	2.8337	2.8234	-2.1169	-2.11665	-2.11622	1.40532	1.40482	1.40393	1.40469	0.000700525
628	2.8401	2.8343	2.8231	-2.11692	-2.11668	-2.1162	1.40537	1.40487	1.40391	1.40471	0.000742409
629	2.8402	2.8333	2.8229	-2.11693	-2.11664	-2.1162	1.40538	1.40478	1.40389	1.40468	0.000748164
630	2.8407	2.8331	2.8236	-2.11695	-2.11663	-2.11623	1.40542	1.40477	1.40395	1.40471	0.000735975
631	2.8403	2.834	2.824	-2.11693	-2.11667	-2.11624	1.40538	1.40484	1.40398	1.40474	0.000706101
632	2.8398	2.8345	2.8235	-2.11691	-2.11669	-2.11622	1.40534	1.40489	1.40394	1.40472	0.000714287
633	2.8376	2.834	2.8222	-2.11682	-2.11667	-2.11617	1.40515	1.40484	1.40383	1.40461	0.000692184
634	2.8385	2.8324	2.8208	-2.11686	-2.1166	-2.11611	1.40523	1.40471	1.40371	1.40455	0.000772597
635	2.8376	2.8305	2.8203	-2.11682	-2.11652	-2.11609	1.40515	1.40454	1.40367	1.40445	0.000747281
636	2.8375	2.8311	2.8207	-2.11681	-2.11654	-2.1161	1.40514	1.40459	1.4037	1.40448	0.000728611
637	2.836	2.8311	2.8213	-2.11675	-2.11654	-2.11613	1.40501	1.40459	1.40375	1.40445	0.000643219
638	2.834	2.829	2.8195	-2.11667	-2.11645	-2.11605	1.40484	1.40441	1.4036	1.40428	0.000633082
639	2.8348	2.8291	2.8201	-2.1167	-2.11646	-2.11608	1.40491	1.40442	1.40365	1.40433	0.000636985
640	2.8362	2.8297	2.8198	-2.11676	-2.11648	-2.11606	1.40503	1.40447	1.40362	1.40438	0.000709746
641	2.8356	2.8292	2.8193	-2.11673	-2.11646	-2.11604	1.40498	1.40443	1.40358	1.40433	0.000705822
642	2.8353	2.8306	2.8205	-2.11672	-2.11652	-2.11609	1.40495	1.40455	1.40368	1.4044	0.000649934
643	2.8341	2.8311	2.8205	-2.11667	-2.11654	-2.11609	1.40485	1.40459	1.40368	1.40438	0.000614115
644	2.8348	2.8302	2.8202	-2.1167	-2.11651	-2.11608	1.40491	1.40452	1.40366	1.40436	0.000641554
645	2.8351	2.83	2.8198	-2.11671	-2.1165	-2.11606	1.40494	1.4045	1.40362	1.40435	0.000669558
646	2.8354	2.83	2.8198	-2.11673	-2.1165	-2.11606	1.40496	1.4045	1.40362	1.40436	0.000680869
647	2.8361	2.8304	2.8225	-2.11676	-2.11651	-2.11618	1.40502	1.40453	1.40385	1.40447	0.000586856
648	2.8354	2.8322	2.8235	-2.11673	-2.11659	-2.11622	1.40496	1.40469	1.40394	1.40453	0.000529164
649	2.8359	2.8321	2.8228	-2.11675	-2.11659	-2.11619	1.40501	1.40468	1.40388	1.40452	0.000579138
650	2.8365	2.8312	2.8218	-2.11677	-2.11655	-2.11615	1.40506	1.4046	1.40379	1.40448	0.000639728
651	2.8364	2.8318	2.8233	-2.11677	-2.11657	-2.11621	1.40505	1.40465	1.40392	1.40454	0.000571058
652	2.837	2.8336	2.8241	-2.11679	-2.11665	-2.11625	1.4051	1.40481	1.40399	1.40463	0.000574458
653	2.8364	2.8344	2.8249	-2.11677	-2.11668	-2.11628	1.40505	1.40488	1.40406	1.40466	0.000527885
654	2.8373	2.8346	2.825	-2.11681	-2.11669	-2.11629	1.40513	1.40489	1.40407	1.4047	0.000555388
655	2.837	2.8339	2.8247	-2.11679	-2.11666	-2.11627	1.4051	1.40483	1.40404	1.40466	0.000549616
656	2.8374	2.834	2.8264	-2.11681	-2.11667	-2.11634	1.40513	1.40484	1.40419	1.40472	0.000483826
657	2.8375	2.8347	2.8268	-2.11681	-2.1167	-2.11636	1.40514	1.4049	1.40422	1.40476	0.000476669
658	2.8371	2.8343	2.826	-2.1168	-2.11668	-2.11633	1.40511	1.40487	1.40416	1.40471	0.000495923
659	2.8376	2.8366	2.8282	-2.11682	-2.11678	-2.11642	1.40515	1.40507	1.40434	1.40485	0.000443454
660	2.8358	2.8345	2.8261	-2.11674	-2.11669	-2.11633	1.405	1.40489	1.40416	1.40468	0.000452362
661	2.8368	2.8349	2.8264	-2.11678	-2.1167	-2.11634	1.40508	1.40492	1.40419	1.40473	0.000475766
662	2.838	2.8339	2.8281	-2.11684	-2.11666	-2.11642	1.40519	1.40483	1.40434	1.40479	0.00042726
663	2.8358	2.8344	2.8267	-2.11674	-2.11668	-2.11636	1.405	1.40488	1.40422	1.4047	0.000420965
664	2.8354	2.834	2.8245	-2.11673	-2.11667	-2.11626	1.40496	1.40484	1.40403	1.40461	0.000509561
665	2.835	2.8335	2.8249	-2.11671	-2.11665	-2.11628	1.40493	1.4048	1.40406	1.4046	0.000468288
666	2.8358	2.833	2.8256	-2.11674	-2.11662	-2.11631	1.405	1.40476	1.40412	1.40463	0.000452784
667	2.836	2.8334	2.826	-2.11675	-2.11664	-2.11633	1.40501	1.40479	1.40416	1.40465	0.00044576
668	2.8342	2.8333	2.8254	-2.11667	-2.11664	-2.1163	1.40486	1.40478	1.4041	1.40458	0.000416029
669	2.8327	2.8336	2.8248	-2.11661	-2.11665	-2.11628	1.40473	1.40481	1.40405	1.40453	0.000416055
670	2.8346	2.8321	2.8245	-2.11669	-2.11659	-2.11626	1.40489	1.40468	1.40403	1.40453	0.000451996
671	2.8356	2.834	2.8254	-2.11673	-2.11667	-2.1163	1.40498	1.40484	1.4041	1.40464	0.000471325
672	2.8362	2.8337	2.8272	-2.11676	-2.11665	-2.11638	1.40503	1.40482	1.40426	1.4047	0.000399107
673	2.8353	2.8338	2.8271	-2.11672	-2.11666	-2.11637	1.40495	1.40483	1.40425	1.40468	0.000375104
674	2.8347	2.8344	2.8271	-2.1167	-2.11668	-2.11637	1.4049	1.40488	1.40425	1.40468	0.000369758
675	2.8338	2.835	2.8274	-2.11666	-2.11671	-2.11639	1.40483	1.40493	1.40428	1.40468	0.000351012
676	2.8366	2.8351	2.8274	-2.11678	-2.11671	-2.11639	1.40507	1.40494	1.40428	1.40476	0.000424018
677	2.8368	2.8353	2.8285	-2.11678	-2.11672	-2.11643	1.40508	1.40495	1.40437	1.4048	0.000379933
678	2.8357	2.8354	2.8293	-2.11674	-2.11673	-2.11647	1.40499	1.40496	1.40444	1.4048	0.000310227
679	2.8354	2.8368	2.8307	-2.11673	-2.11678	-2.11653	1.40496	1.40508	1.40456	1.40487	0.000274439
680	2.8362	2.8362	2.83	-2.11676	-2.11676	-2.1165	1.40503	1.40503	1.4045	1.40485	0.000307458
681	2.8372	2.8372	2.831	-2.1168	-2.1168	-2.11654	1.40512	1.40512	1.40459	1.40494	0.000307426
682	2.8359	2.8359	2.8296	-2.11675	-2.11675	-2.11648	1.40501	1.40501	1.40447	1.40483	0.000312428
683	2.8364	2.8364	2.8317	-2.11677	-2.11677	-2.11657	1.40505	1.40505	1.40465	1.40491	0.00023305
684	2.8357	2.8369	2.8311	-2.11674	-2.11679	-2.11654	1.40499	1.40509	1.40459	1.40489	0.000262947
685	2.8371	2.8371	2.8324	-2.1168	-2.1168	-2.1166	1.40511	1.40511	1.40471	1.40497	0.000233033
686	2.8369	2.8369	2.831	-2.11679	-2.11679	-2.11654	1.40509	1.40509	1.40459	1.40492	0.000292555
687	2.8357	2.8373	2.831	-2.11674	-2.11681	-2.11654	1.40499	1.40513	1.40459	1.4049	0.000281242
688	2.8353	2.8368	2.8321	-2.11672	-2.11678	-2.11659	1.40495	1.40508	1.40468	1.40491	0.000206175
689	2.8354	2.8369	2.833	-2.11673	-2.11679	-2.11662	1.40496	1.40509	1.40476	1.40494	0.000168939
690	2.8342	2.8358	2.8315	-2.11667	-2.11674	-2.11656	1.40486	1.405	1.40463	1.40483	0.000186663
691	2.8354	2.837	2.8308	-2.11673	-2.11679	-2.11653	1.40496	1.4051	1.40457	1.40488	0.000276443
692	2.8372	2.8362	2.8315	-2.1168	-2.11676	-2.11656	1.40512	1.40503	1.40463	1.40493	0.00026139
693	2.8359	2.8375	2.8327	-2.11675	-2.11681	-2.11661	1.40501	1.40514	1.40473	1.40496	0.000209883
694	2.8346	2.8372	2.8325	-2.11669	-2.1168	-2.1166	1.40489	1.40512	1.40471	1.40491	0.000202189
695	2.8326	2.8343	2.831	-2.11661	-2.11668	-2.11654	1.40472	1.40487	1.40459	1.40473	0.000141751
696	2.8334	2.8365	2.8303	-2.11664	-2.11677	-2.11651	1.40479	1.40506	1.40453	1.40479	0.000266258
697	2.8343	2.8361	2.8305	-2.11668	-2.11676	-2.11652	1.40487	1.40502	1.40454	1.40481	0.000245557
698	2.8354	2.8354	2.8317	-2.11673	-2.11673	-2.11657	1.40496	1.40496	1.40465	1.40486	0.000183474
699	2.8334	2.8348	2.8331	-2.11664	-2.1167	-2.11663	1.40479	1.40491	1.40477	1.40482	7.79294e-05
700	2.8331	2.836	2.8313	-2.11663	-2.11675	-2.11655	1.40477	1.40501	1.40461	1.4048	0.000203668
701	2.8332	2.8348	2.83	-2.11663	-2.1167	-2.1165	1.40477	1.40491	1.4045	1.40473	0.000209942
702	2.8337	2.8343	2.8296	-2.11665	-2.11668	-2.11648	1.40482	1.40487	1.40447	1.40472	0.000219741
703	2.8341	2.8341	2.8307	-2.11667	-2.11667	-2.11653	1.40485	1.40485	1.40456	1.40475	0.000168618
704	2.8327	2.8344	2.8313	-2.11661	-2.11668	-2.11655	1.40473	1.40488	1.40461	1.40474	0.000133344
705	2.8317	2.8354	2.8322	-2.11657	-2.11673	-2.11659	1.40465	1.40496	1.40469	1.40477	0.000172418
706	2.8312	2.8359	2.8309	-2.11655	-2.11675	-2.11653	1.4046	1.40501	1.40458	1.40473	0.000240847
707	2.833	2.8352	2.8301	-2.11662	-2.11672	-2.1165	1.40476	1.40495	1.40451	1.40474	0.000219724
708	2.8328	2.8344	2.8312	-2.11662	-2.11668	-2.11655	1.40474	1.40488	1.4046	1.40474	0.000137432
709	2.8337	2.8358	2.8326	-2.11665	-2.11674	-2.11661	1.40482	1.405	1.40472	1.40485	0.000139629
710	2.8327	2.8368	2.8336	-2.11661	-2.11678	-2.11665	1.40473	1.40508	1.40481	1.40487	0.00018505
711	2.8326	2.8373	2.8329	-2.11661	-2.11681	-2.11662	1.40472	1.40513	1.40475	1.40487	0.000225957
712	2.8314	2.836	2.8313	-2.11656	-2.11675	-2.11655	1.40462	1.40501	1.40461	1.40475	0.00023062
713	2.834	2.8356	2.8328	-2.11667	-2.11673	-2.11662	1.40484	1.40498	1.40474	1.40485	0.000120643
714	2.8333	2.8357	2.8325	-2.11664	-2.11674	-2.1166	1.40478	1.40499	1.40471	1.40483	0.000143023
715	2.833	2.8374	2.8338	-2.11662	-2.11681	-2.11666	1.40476	1.40513	1.40483	1.40491	0.000201266
716	2.8338	2.8369	2.8338	-2.11666	-2.11679	-2.11666	1.40483	1.40509	1.40483	1.40491	0.000153693
717	2.8318	2.8362	2.833	-2.11657	-2.11676	-2.11662	1.40465	1.40503	1.40476	1.40481	0.000195341
718	2.8346	2.837	2.8346	-2.11669	-2.11679	-2.11669	1.40489	1.4051	1.40489	1.40496	0.000118982
719	2.8347	2.8362	2.8347	-2.1167	-2.11676	-2.1167	1.4049	1.40503	1.4049	1.40495	7.43666e-05
720	2.8338	2.8384	2.8353	-2.11666	-2.11685	-2.11672	1.40483	1.40522	1.40495	1.405	0.000201431
721	2.8325	2.8368	2.8328	-2.1166	-2.11678	-2.11662	1.40471	1.40508	1.40474	1.40485	0.000206166
722	2.8324	2.8369	2.8339	-2.1166	-2.11679	-2.11666	1.40471	1.40509	1.40483	1.40488	0.00019677
723	2.8331	2.836	2.8346	-2.11663	-2.11675	-2.11669	1.40477	1.40501	1.40489	1.40489	0.00012455
724	2.8345	2.8361	2.8346	-2.11669	-2.11676	-2.11669	1.40489	1.40502	1.40489	1.40493	7.69664e-05
725	2.8309	2.8355	2.834	-2.11653	-2.11673	-2.11667	1.40458	1.40497	1.40484	1.4048	0.000201497
726	2.8309	2.8361	2.8333	-2.11653	-2.11676	-2.11664	1.40458	1.40502	1.40478	1.40479	0.00022353
727	2.8318	2.8369	2.8344	-2.11657	-2.11679	-2.11668	1.40465	1.40509	1.40488	1.40487	0.000219011
728	2.8326	2.8357	2.8342	-2.11661	-2.11674	-2.11667	1.40472	1.40499	1.40486	1.40486	0.000133142
729	2.8323	2.8366	2.8338	-2.11659	-2.11678	-2.11666	1.4047	1.40507	1.40483	1.40486	0.000187432
730	2.8307	2.8354	2.8339	-2.11653	-2.11673	-2.11666	1.40456	1.40496	1.40483	1.40479	0.000206205
731	2.829	2.8356	2.8341	-2.11645	-2.11673	-2.11667	1.40441	1.40498	1.40485	1.40475	0.000297199
732	2.8289	2.8349	2.8321	-2.11645	-2.1167	-2.11659	1.4044	1.40492	1.40468	1.40467	0.000257901
733	2.8295	2.8338	2.8323	-2.11648	-2.11666	-2.11659	1.40446	1.40483	1.4047	1.40466	0.000187491
734	2.8298	2.8333	2.8323	-2.11649	-2.11664	-2.11659	1.40448	1.40478	1.4047	1.40465	0.000154871
735	2.8297	2.8341	2.8332	-2.11648	-2.11667	-2.11663	1.40447	1.40485	1.40477	1.4047	0.000199685
736	2.8284	2.8341	2.8326	-2.11643	-2.11667	-2.11661	1.40436	1.40485	1.40472	1.40465	0.000253836
737	2.8272	2.8332	2.8329	-2.11638	-2.11663	-2.11662	1.40426	1.40477	1.40475	1.40459	0.000290478
738	2.8265	2.8329	2.8304	-2.11635	-2.11662	-2.11651	1.4042	1.40475	1.40453	1.40449	0.000277141
739	2.8283	2.8318	2.8312	-2.11642	-2.11657	-2.11655	1.40435	1.40465	1.4046	1.40454	0.00016082
740	2.827	2.8299	2.8311	-2.11637	-2.11649	-2.11654	1.40424	1.40449	1.40459	1.40444	0.000181134
741	2.8257	2.8315	2.8302	-2.11631	-2.11656	-2.11651	1.40413	1.40463	1.40452	1.40442	0.000261548
742	2.8248	2.8306	2.8306	-2.11628	-2.11652	-2.11652	1.40405	1.40455	1.40455	1.40438	0.000287785
743	2.8257	2.8315	2.83	-2.11631	-2.11656	-2.1165	1.40413	1.40463	1.4045	1.40442	0.000258709
744	2.8261	2.8307	2.8301	-2.11633	-2.11653	-2.1165	1.40416	1.40456	1.40451	1.40441	0.000214897
745	2.827	2.8313	2.8313	-2.11637	-2.11655	-2.11655	1.40424	1.40461	1.40461	1.40449	0.000213326
746	2.8247	2.8308	2.8308	-2.11627	-2.11653	-2.11653	1.40404	1.40457	1.40457	1.40439	0.000302669
747	2.8236	2.8308	2.8315	-2.11623	-2.11653	-2.11656	1.40395	1.40457	1.40463	1.40438	0.000375834
748	2.8242	2.8303	2.8307	-2.11625	-2.11651	-2.11653	1.404	1.40453	1.40456	1.40436	0.000313078
749	2.8259	2.8302	2.8288	-2.11632	-2.11651	-2.11645	1.40415	1.40452	1.4044	1.40435	0.000188479
750	2.8249	2.8306	2.8306	-2.11628	-2.11652	-2.11652	1.40406	1.40455	1.40455	1.40439	0.000282822
751	2.824	2.8297	2.831	-2.11624	-2.11648	-2.11654	1.40398	1.40447	1.40459	1.40435	0.000320002
752	2.8242	2.8309	2.8318	-2.11625	-2.11653	-2.11657	1.404	1.40458	1.40465	1.40441	0.000356867
753	2.8258	2.8302	2.8302	-2.11632	-2.11651	-2.11651	1.40414	1.40452	1.40452	1.40439	0.000218313
754	2.8246	2.8303	2.8306	-2.11627	-2.11651	-2.11652	1.40404	1.40453	1.40455	1.40437	0.000290558
755	2.8242	2.8299	2.8307	-2.11625	-2.11649	-2.11653	1.404	1.40449	1.40456	1.40435	0.00030463
756	2.8239	2.8296	2.8305	-2.11624	-2.11648	-2.11652	1.40398	1.40447	1.40454	1.40433	0.000307614
757	2.8235	2.8305	2.8306	-2.11622	-2.11652	-2.11652	1.40394	1.40454	1.40455	1.40434	0.000349859
758	2.8237	2.8318	2.8308	-2.11623	-2.11657	-2.11653	1.40396	1.40465	1.40457	1.40439	0.000379544
759	2.8237	2.8293	2.8307	-2.11623	-2.11647	-2.11653	1.40396	1.40444	1.40456	1.40432	0.000318354
760	2.8243	2.83	2.8305	-2.11626	-2.1165	-2.11652	1.40401	1.4045	1.40454	1.40435	0.000296021
761	2.8223	2.8292	2.8304	-2.11617	-2.11646	-2.11651	1.40384	1.40443	1.40453	1.40427	0.000375753
762	2.8233	2.8305	2.8305	-2.11621	-2.11652	-2.11652	1.40392	1.40454	1.40454	1.40434	0.000357281
763	2.8213	2.8293	2.8293	-2.11613	-2.11647	-2.11647	1.40375	1.40444	1.40444	1.40421	0.000397046
764	2.8222	2.8293	2.8293	-2.11617	-2.11647	-2.11647	1.40383	1.40444	1.40444	1.40424	0.000352361
765	2.8247	2.8283	2.8306	-2.11627	-2.11642	-2.11652	1.40404	1.40435	1.40455	1.40432	0.000255574
766	2.8231	2.8302	2.8316	-2.1162	-2.11651	-2.11656	1.40391	1.40452	1.40464	1.40435	0.000391693
767	2.823	2.8305	2.8315	-2.1162	-2.11652	-2.11656	1.4039	1.40454	1.40463	1.40436	0.000399291
768	2.8214	2.8298	2.8298	-2.11613	-2.11649	-2.11649	1.40376	1.40448	1.40448	1.40424	0.000416885
769	2.8222	2.8296	2.8296	-2.11617	-2.11648	-2.11648	1.40383	1.40447	1.40447	1.40425	0.000367244
770	2.823	2.8287	2.83	-2.1162	-2.11644	-2.1165	1.4039	1.40439	1.4045	1.40426	0.000320036
771	2.824	2.8299	2.8301	-2.11624	-2.11649	-2.1165	1.40398	1.40449	1.40451	1.40433	0.000297855
772	2.8222	2.8298	2.8312	-2.11617	-2.11649	-2.11655	1.40383	1.40448	1.4046	1.4043	0.000416256
773	2.8217	2.8292	2.8306	-2.11615	-2.11646	-2.11652	1.40379	1.40443	1.40455	1.40426	0.00041137
774	2.8221	2.829	2.8304	-2.11616	-2.11645	-2.11651	1.40382	1.40441	1.40453	1.40426	0.000381934
775	2.822	2.8288	2.8291	-2.11616	-2.11645	-2.11646	1.40381	1.4044	1.40442	1.40421	0.000345168
776	2.822	2.8276	2.8304	-2.11616	-2.1164	-2.11651	1.40381	1.40429	1.40453	1.40421	0.000367642
777	2.8213	2.8276	2.8296	-2.11613	-2.1164	-2.11648	1.40375	1.40429	1.40447	1.40417	0.000372366
778	2.8187	2.8268	2.8293	-2.11602	-2.11636	-2.11647	1.40353	1.40422	1.40444	1.40406	0.000476407
779	2.8203	2.8273	2.8287	-2.11609	-2.11638	-2.11644	1.40367	1.40427	1.40439	1.40411	0.000386907
780	2.8196	2.8256	2.8284	-2.11606	-2.11631	-2.11643	1.40361	1.40412	1.40436	1.40403	0.000386545
781	2.8187	2.825	2.8285	-2.11602	-2.11629	-2.11643	1.40353	1.40407	1.40437	1.40399	0.000426997
782	2.8187	2.8264	2.8286	-2.11602	-2.11634	-2.11644	1.40353	1.40419	1.40438	1.40403	0.000446961
783	2.8167	2.8251	2.8278	-2.11593	-2.11629	-2.1164	1.40336	1.40408	1.40431	1.40391	0.000497798
784	2.8154	2.8247	2.8275	-2.11588	-2.11627	-2.11639	1.40324	1.40404	1.40428	1.40386	0.000544757
785	2.817	2.8234	2.8262	-2.11595	-2.11622	-2.11634	1.40338	1.40393	1.40417	1.40383	0.000405564
786	2.8166	2.8231	2.8259	-2.11593	-2.1162	-2.11632	1.40335	1.40391	1.40415	1.4038	0.000410323
787	2.8166	2.8236	2.8264	-2.11593	-2.11623	-2.11634	1.40335	1.40395	1.40419	1.40383	0.000434108
788	2.8156	2.8242	2.827	-2.11589	-2.11625	-2.11637	1.40326	1.404	1.40424	1.40383	0.000510924
789	2.8157	2.8252	2.8271	-2.11589	-2.11629	-2.11637	1.40327	1.40409	1.40425	1.40387	0.000525264
790	2.8166	2.8243	2.8272	-2.11593	-2.11626	-2.11638	1.40335	1.40401	1.40426	1.40387	0.000471101
791	2.8173	2.8244	2.8273	-2.11596	-2.11626	-2.11638	1.40341	1.40402	1.40427	1.4039	0.000442424
792	2.8179	2.8236	2.8279	-2.11598	-2.11623	-2.11641	1.40346	1.40395	1.40432	1.40391	0.000431331
793	2.817	2.8259	2.8284	-2.11595	-2.11632	-2.11643	1.40338	1.40415	1.40436	1.40396	0.000515244
794	2.8158	2.8251	2.8272	-2.1159	-2.11629	-2.11638	1.40328	1.40408	1.40426	1.40387	0.000521775
795	2.816	2.8236	2.8275	-2.1159	-2.11623	-2.11639	1.4033	1.40395	1.40428	1.40384	0.000502945
796	2.8175	2.8247	2.8276	-2.11597	-2.11627	-2.1164	1.40342	1.40404	1.40429	1.40392	0.000447178
797	2.8174	2.8258	2.8289	-2.11596	-2.11632	-2.11645	1.40342	1.40414	1.4044	1.40399	0.000511619
798	2.8161	2.8239	2.8277	-2.11591	-2.11624	-2.1164	1.4033	1.40398	1.4043	1.40386	0.000508568
799	2.8143	2.8239	2.8267	-2.11583	-2.11624	-2.11636	1.40315	1.40398	1.40422	1.40378	0.00055935
800	2.8152	2.8241	2.8282	-2.11587	-2.11625	-2.11642	1.40323	1.40399	1.40434	1.40385	0.000571551
801	2.8168	2.8256	2.8271	-2.11594	-2.11631	-2.11637	1.40336	1.40412	1.40425	1.40391	0.000478521
802	2.8157	2.8245	2.8274	-2.11589	-2.11626	-2.11639	1.40327	1.40403	1.40428	1.40386	0.000523989
803	2.8157	2.8244	2.8281	-2.11589	-2.11626	-2.11642	1.40327	1.40402	1.40434	1.40387	0.000547438
804	2.8153	2.8241	2.8274	-2.11587	-2.11625	-2.11639	1.40324	1.40399	1.40428	1.40383	0.00053793
805	2.815	2.8252	2.8281	-2.11586	-2.11629	-2.11642	1.40321	1.40409	1.40434	1.40388	0.000591739
806	2.816	2.8246	2.8278	-2.1159	-2.11627	-2.1164	1.4033	1.40404	1.40431	1.40388	0.000524792
807	2.8168	2.8249	2.8286	-2.11594	-2.11628	-2.11644	1.40336	1.40406	1.40438	1.40393	0.00051896
808	2.8167	2.8256	2.8295	-2.11593	-2.11631	-2.11648	1.40336	1.40412	1.40446	1.40398	0.000564132
809	2.8172	2.826	2.8292	-2.11595	-2.11633	-2.11646	1.4034	1.40416	1.40443	1.404	0.000534308
810	2.816	2.826	2.8292	-2.1159	-2.11633	-2.11646	1.4033	1.40416	1.40443	1.40396	0.000592111
811	2.8181	2.8261	2.83	-2.11599	-2.11633	-2.1165	1.40348	1.40416	1.4045	1.40405	0.000521585
812	2.8178	2.8267	2.8305	-2.11598	-2.11636	-2.11652	1.40345	1.40422	1.40454	1.40407	0.000560432
813	2.8179	2.8268	2.8313	-2.11598	-2.11636	-2.11655	1.40346	1.40422	1.40461	1.4041	0.000586273
814	2.8163	2.8253	2.8298	-2.11592	-2.1163	-2.11649	1.40332	1.4041	1.40448	1.40397	0.000591058
815	2.816	2.8265	2.8301	-2.1159	-2.11635	-2.1165	1.4033	1.4042	1.40451	1.404	0.00062994
816	2.8158	2.8263	2.8286	-2.1159	-2.11634	-2.11644	1.40328	1.40418	1.40438	1.40395	0.000586802
817	2.8163	2.8256	2.8297	-2.11592	-2.11631	-2.11648	1.40332	1.40412	1.40447	1.40397	0.000590395
818	2.817	2.8259	2.8305	-2.11595	-2.11632	-2.11652	1.40338	1.40415	1.40454	1.40402	0.000590096
819	2.8151	2.8241	2.8297	-2.11587	-2.11625	-2.11648	1.40322	1.40399	1.40447	1.40389	0.000633388
820	2.8149	2.8247	2.8292	-2.11586	-2.11627	-2.11646	1.4032	1.40404	1.40443	1.40389	0.000628789
821	2.814	2.8246	2.828	-2.11582	-2.11627	-2.11641	1.40312	1.40404	1.40433	1.40383	0.000628018
822	2.8139	2.8245	2.8276	-2.11581	-2.11626	-2.1164	1.40311	1.40403	1.40429	1.40381	0.000617881
823	2.8145	2.8232	2.8281	-2.11584	-2.11621	-2.11642	1.40317	1.40391	1.40434	1.40381	0.000592373
824	2.8146	2.8236	2.829	-2.11584	-2.11623	-2.11645	1.40318	1.40395	1.40441	1.40385	0.000625597
825	2.8135	2.8231	2.8276	-2.1158	-2.1162	-2.1164	1.40308	1.40391	1.40429	1.40376	0.000619446
826	2.8115	2.8222	2.8253	-2.11571	-2.11617	-2.1163	1.40291	1.40383	1.4041	1.40361	0.000622886
827	2.8118	2.821	2.8256	-2.11573	-2.11612	-2.11631	1.40293	1.40373	1.40412	1.40359	0.000604471
828	2.8127	2.8213	2.8265	-2.11576	-2.11613	-2.11635	1.40301	1.40375	1.4042	1.40365	0.000599492
829	2.8111	2.8209	2.8261	-2.1157	-2.11611	-2.11633	1.40287	1.40372	1.40416	1.40359	0.000655237
830	2.8107	2.8201	2.8248	-2.11568	-2.11608	-2.11628	1.40284	1.40365	1.40405	1.40351	0.000617674
831	2.81	2.8207	2.8253	-2.11565	-2.1161	-2.1163	1.40278	1.4037	1.4041	1.40352	0.000675389
832	2.8116	2.8198	2.8251	-2.11572	-2.11606	-2.11629	1.40292	1.40362	1.40408	1.40354	0.000585139
833	2.8114	2.8187	2.8249	-2.11571	-2.11602	-2.11628	1.4029	1.40353	1.40406	1.4035	0.000581336
834	2.8106	2.8199	2.8248	-2.11568	-2.11607	-2.11628	1.40283	1.40363	1.40405	1.4035	0.000620546
835	2.8091	2.8201	2.8235	-2.11561	-2.11608	-2.11622	1.4027	1.40365	1.40394	1.40343	0.000647674
836	2.8084	2.8195	2.8243	-2.11558	-2.11605	-2.11626	1.40264	1.4036	1.40401	1.40342	0.000701754
837	2.8087	2.818	2.8227	-2.11559	-2.11599	-2.11619	1.40267	1.40347	1.40387	1.40334	0.000613116
838	2.8081	2.8161	2.8223	-2.11557	-2.11591	-2.11617	1.40262	1.4033	1.40384	1.40325	0.000612633
839	2.8082	2.818	2.8229	-2.11557	-2.11599	-2.1162	1.40262	1.40347	1.40389	1.40333	0.000644109
840	2.8068	2.8176	2.8235	-2.11551	-2.11597	-2.11622	1.4025	1.40343	1.40394	1.40329	0.000728827
841	2.8071	2.8177	2.8226	-2.11553	-2.11598	-2.11618	1.40253	1.40344	1.40386	1.40328	0.000681845
842	2.806	2.8161	2.8223	-2.11548	-2.11591	-2.11617	1.40243	1.4033	1.40384	1.40319	0.000708108
843	2.8066	2.8147	2.8197	-2.11551	-2.11585	-2.11606	1.40249	1.40318	1.40361	1.40309	0.000569033
844	2.8063	2.8146	2.8216	-2.11549	-2.11584	-2.11614	1.40246	1.40318	1.40378	1.40314	0.000659206
845	2.8056	2.8148	2.8222	-2.11546	-2.11585	-2.11617	1.4024	1.40319	1.40383	1.40314	0.000715763
846	2.8044	2.8156	2.821	-2.11541	-2.11589	-2.11612	1.4023	1.40326	1.40373	1.40309	0.000728867
847	2.8024	2.8124	2.8191	-2.11533	-2.11575	-2.11604	1.40212	1.40299	1.40356	1.40289	0.000723581
848	2.8034	2.813	2.8185	-2.11537	-2.11578	-2.11601	1.40221	1.40304	1.40351	1.40292	0.000657967
849	2.8046	2.8138	2.8197	-2.11542	-2.11581	-2.11606	1.40231	1.40311	1.40361	1.40301	0.000655095
850	2.8049	2.815	2.8201	-2.11543	-2.11586	-2.11608	1.40234	1.40321	1.40365	1.40307	0.000665923
851	2.8023	2.814	2.8191	-2.11532	-2.11582	-2.11604	1.40212	1.40312	1.40356	1.40293	0.00074161
852	2.802	2.8149	2.82	-2.11531	-2.11586	-2.11607	1.40209	1.4032	1.40364	1.40298	0.000798762
853	2.8034	2.8129	2.8188	-2.11537	-2.11577	-2.11602	1.40221	1.40303	1.40354	1.40293	0.000668941
854	2.8035	2.812	2.8177	-2.11537	-2.11573	-2.11598	1.40222	1.40295	1.40344	1.40287	0.00061525
855	2.8025	2.8126	2.8178	-2.11533	-2.11576	-2.11598	1.40213	1.403	1.40345	1.40286	0.000669863
856	2.8032	2.8138	2.8187	-2.11536	-2.11581	-2.11602	1.40219	1.40311	1.40353	1.40294	0.000682127
857	2.8011	2.8125	2.8166	-2.11527	-2.11576	-2.11593	1.40201	1.40299	1.40335	1.40278	0.000691639
858	2.8015	2.8119	2.816	-2.11529	-2.11573	-2.1159	1.40205	1.40294	1.4033	1.40276	0.000643695
859	2.8036	2.811	2.8175	-2.11538	-2.11569	-2.11597	1.40223	1.40287	1.40342	1.40284	0.000598799
860	2.8046	2.8119	2.8191	-2.11542	-2.11573	-2.11604	1.40231	1.40294	1.40356	1.40294	0.000624125
861	2.8021	2.8109	2.819	-2.11532	-2.11569	-2.11603	1.4021	1.40286	1.40355	1.40284	0.000727735
862	2.8014	2.8113	2.8172	-2.11529	-2.1157	-2.11595	1.40204	1.40289	1.4034	1.40278	0.000687509
863	2.7999	2.8105	2.8158	-2.11522	-2.11567	-2.1159	1.40191	1.40282	1.40328	1.40267	0.000697262
864	2.8011	2.8099	2.8153	-2.11527	-2.11565	-2.11587	1.40201	1.40277	1.40324	1.40267	0.000617275
865	2.8014	2.8109	2.8162	-2.11529	-2.11569	-2.11591	1.40204	1.40286	1.40331	1.40274	0.000645756
866	2.7998	2.8105	2.8159	-2.11522	-2.11567	-2.1159	1.4019	1.40282	1.40329	1.40267	0.000705721
867	2.7993	2.8101	2.8154	-2.1152	-2.11565	-2.11588	1.40186	1.40279	1.40324	1.40263	0.000706705
868	2.7992	2.8083	2.8153	-2.11519	-2.11558	-2.11587	1.40185	1.40263	1.40324	1.40257	0.000695302
869	2.7985	2.8088	2.8147	-2.11516	-2.1156	-2.11585	1.40179	1.40268	1.40318	1.40255	0.000706232
870	2.799	2.808	2.8143	-2.11518	-2.11557	-2.11583	1.40183	1.40261	1.40315	1.40253	0.000662344
871	2.7966	2.8084	2.8139	-2.11508	-2.11558	-2.11581	1.40162	1.40264	1.40311	1.40246	0.000761489
872	2.7975	2.8084	2.8138	-2.11512	-2.11558	-2.11581	1.4017	1.40264	1.40311	1.40248	0.000715287
873	2.7961	2.8079	2.8129	-2.11506	-2.11556	-2.11577	1.40158	1.4026	1.40303	1.4024	0.000743216
874	2.7974	2.8065	2.811	-2.11512	-2.1155	-2.11569	1.40169	1.40248	1.40287	1.40235	0.000596944
875	2.7972	2.805	2.8118	-2.11511	-2.11544	-2.11573	1.40168	1.40235	1.40293	1.40232	0.000629412
876	2.7959	2.805	2.8124	-2.11505	-2.11544	-2.11575	1.40156	1.40235	1.40299	1.4023	0.000712054
877	2.7952	2.8059	2.8118	-2.11502	-2.11548	-2.11573	1.4015	1.40243	1.40293	1.40229	0.000725069
878	2.7953	2.8054	2.8119	-2.11503	-2.11545	-2.11573	1.40151	1.40238	1.40294	1.40228	0.000720742
879	2.7954	2.8065	2.8108	-2.11503	-2.1155	-2.11568	1.40152	1.40248	1.40285	1.40228	0.000684727
880	2.7936	2.8031	2.8103	-2.11496	-2.11536	-2.11566	1.40137	1.40218	1.40281	1.40212	0.000721857
881	2.795	2.8046	2.8102	-2.11501	-2.11542	-2.11566	1.40149	1.40231	1.4028	1.4022	0.00066243
882	2.7932	2.8044	2.81	-2.11494	-2.11541	-2.11565	1.40133	1.4023	1.40278	1.40214	0.000737222
883	2.7936	2.8037	2.8093	-2.11496	-2.11538	-2.11562	1.40137	1.40224	1.40272	1.40211	0.000685744
884	2.7948	2.8042	2.8099	-2.11501	-2.1154	-2.11565	1.40147	1.40228	1.40277	1.40217	0.0006571
885	2.7944	2.802	2.8082	-2.11499	-2.11531	-2.11557	1.40143	1.40209	1.40262	1.40205	0.000595683
886	2.7931	2.8022	2.811	-2.11493	-2.11532	-2.11569	1.40132	1.40211	1.40287	1.4021	0.000771307
887	2.7916	2.8031	2.8095	-2.11487	-2.11536	-2.11563	1.40119	1.40218	1.40274	1.40204	0.000781791
888	2.791	2.8025	2.8066	-2.11485	-2.11533	-2.11551	1.40114	1.40213	1.40249	1.40192	0.000697194
889	2.7917	2.8027	2.8087	-2.11487	-2.11534	-2.11559	1.4012	1.40215	1.40267	1.40201	0.000743151
890	2.7937	2.8008	2.8086	-2.11496	-2.11526	-2.11559	1.40137	1.40199	1.40266	1.40201	0.000642299
891	2.7916	2.8025	2.8091	-2.11487	-2.11533	-2.11561	1.40119	1.40213	1.4027	1.40201	0.000761748
892	2.7917	2.8018	2.8093	-2.11487	-2.1153	-2.11562	1.4012	1.40207	1.40272	1.402	0.000761239
893	2.7891	2.801	2.8069	-2.11476	-2.11527	-2.11552	1.40098	1.402	1.40251	1.40183	0.000781722
894	2.7897	2.8023	2.8082	-2.11479	-2.11532	-2.11557	1.40103	1.40212	1.40262	1.40192	0.00081467
895	2.7925	2.8002	2.8073	-2.11491	-2.11523	-2.11554	1.40127	1.40193	1.40255	1.40192	0.000638021
896	2.7929	2.8004	2.8084	-2.11493	-2.11524	-2.11558	1.40131	1.40195	1.40264	1.40197	0.000668071
897	2.7897	2.7997	2.8077	-2.11479	-2.11521	-2.11555	1.40103	1.40189	1.40258	1.40183	0.000777463
898	2.7909	2.8015	2.8076	-2.11484	-2.11529	-2.11555	1.40113	1.40205	1.40257	1.40192	0.000728463
899	2.7889	2.8011	2.8072	-2.11476	-2.11527	-2.11553	1.40096	1.40201	1.40254	1.40184	0.000803353
900	2.7894	2.8001	2.8062	-2.11478	-2.11523	-2.11549	1.401	1.40193	1.40245	1.40179	0.000733221
901	2.7889	2.7971	2.8053	-2.11476	-2.1151	-2.11545	1.40096	1.40167	1.40237	1.40167	0.000707011
902	2.7887	2.7974	2.8057	-2.11475	-2.11512	-2.11547	1.40094	1.40169	1.40241	1.40168	0.000732939
903	2.7878	2.7981	2.8064	-2.11471	-2.11515	-2.1155	1.40087	1.40175	1.40247	1.4017	0.000803412
904	2.7864	2.7983	2.8052	-2.11465	-2.11515	-2.11545	1.40074	1.40177	1.40237	1.40163	0.000820122
905	2.7853	2.7959	2.8022	-2.1146	-2.11505	-2.11532	1.40065	1.40156	1.40211	1.40144	0.000736675
906	2.788	2.796	2.8045	-2.11472	-2.11506	-2.11542	1.40088	1.40157	1.40231	1.40159	0.000711492
907	2.788	2.7962	2.8047	-2.11472	-2.11507	-2.11543	1.40088	1.40159	1.40232	1.4016	0.000720038
908	2.7838	2.7959	2.8031	-2.11454	-2.11505	-2.11536	1.40052	1.40156	1.40218	1.40142	0.000841285
909	2.787	2.7999	2.8044	-2.11468	-2.11522	-2.11541	1.4008	1.40191	1.4023	1.40167	0.000778871
910	2.7868	2.7973	2.8041	-2.11467	-2.11511	-2.1154	1.40078	1.40168	1.40227	1.40158	0.00075163
911	2.7876	2.7963	2.805	-2.1147	-2.11507	-2.11544	1.40085	1.4016	1.40235	1.4016	0.000750185
912	2.7886	2.7974	2.8062	-2.11474	-2.11512	-2.11549	1.40093	1.40169	1.40245	1.40169	0.000758719
913	2.7843	2.7989	2.8058	-2.11456	-2.11518	-2.11547	1.40056	1.40182	1.40242	1.4016	0.000946743
914	2.7875	2.7986	2.8052	-2.1147	-2.11517	-2.11545	1.40084	1.4018	1.40237	1.40167	0.000771321
915	2.7873	2.7969	2.8044	-2.11469	-2.1151	-2.11541	1.40082	1.40165	1.4023	1.40159	0.000739151
916	2.7898	2.7965	2.8056	-2.11479	-2.11508	-2.11546	1.40104	1.40162	1.4024	1.40168	0.000683701
917	2.7906	2.7974	2.8065	-2.11483	-2.11512	-2.1155	1.40111	1.40169	1.40248	1.40176	0.000687722
918	2.7898	2.8012	2.8081	-2.11479	-2.11528	-2.11557	1.40104	1.40202	1.40262	1.40189	0.000796704
919	2.7867	2.7989	2.8058	-2.11466	-2.11518	-2.11547	1.40077	1.40182	1.40242	1.40167	0.00083402
920	2.7868	2.7995	2.8064	-2.11467	-2.11521	-2.1155	1.40078	1.40187	1.40247	1.40171	0.000857293
921	2.7904	2.8002	2.8072	-2.11482	-2.11523	-2.11553	1.40109	1.40193	1.40254	1.40185	0.000727486
922	2.7895	2.799	2.8083	-2.11478	-2.11518	-2.11558	1.40101	1.40183	1.40263	1.40183	0.000810337
923	2.7899	2.8018	2.8095	-2.1148	-2.1153	-2.11563	1.40105	1.40207	1.40274	1.40195	0.0008512
924	2.789	2.8009	2.8092	-2.11476	-2.11526	-2.11562	1.40097	1.402	1.40271	1.40189	0.000875268
925	2.7904	2.8042	2.8114	-2.11482	-2.1154	-2.11571	1.40109	1.40228	1.4029	1.40209	0.000919776
926	2.7918	2.8039	2.8087	-2.11488	-2.11539	-2.11559	1.40121	1.40225	1.40267	1.40204	0.000750665
927	2.7947	2.8038	2.8117	-2.115	-2.11539	-2.11572	1.40146	1.40225	1.40293	1.40221	0.000733016
928	2.7931	2.8028	2.8125	-2.11493	-2.11534	-2.11576	1.40132	1.40216	1.40299	1.40216	0.000835833
929	2.789	2.803	2.8093	-2.11476	-2.11535	-2.11562	1.40097	1.40218	1.40272	1.40195	0.000895735
930	2.7909	2.8033	2.8107	-2.11484	-2.11537	-2.11568	1.40113	1.4022	1.40284	1.40206	0.000862305
931	2.79	2.8	2.8079	-2.1148	-2.11523	-2.11556	1.40106	1.40192	1.4026	1.40186	0.000773306
932	2.7906	2.8006	2.8107	-2.11483	-2.11525	-2.11568	1.40111	1.40197	1.40284	1.40197	0.000866194
933	2.7917	2.8019	2.8103	-2.11487	-2.11531	-2.11566	1.4012	1.40208	1.40281	1.40203	0.000802783
934	2.79	2.8026	2.8102	-2.1148	-2.11534	-2.11566	1.40106	1.40214	1.4028	1.402	0.000879432
935	2.7904	2.8037	2.8114	-2.11482	-2.11538	-2.11571	1.40109	1.40224	1.4029	1.40208	0.000915655
936	2.7892	2.8027	2.8104	-2.11477	-2.11534	-2.11567	1.40099	1.40215	1.40281	1.40198	0.000925048
937	2.7916	2.8003	2.8082	-2.11487	-2.11524	-2.11557	1.40119	1.40194	1.40262	1.40192	0.000715701
938	2.7895	2.7997	2.8076	-2.11478	-2.11521	-2.11555	1.40101	1.40189	1.40257	1.40183	0.00078229
939	2.7904	2.801	2.8117	-2.11482	-2.11527	-2.11572	1.40109	1.402	1.40293	1.40201	0.000917867
940	2.7894	2.8011	2.8108	-2.11478	-2.11527	-2.11568	1.401	1.40201	1.40285	1.40195	0.000923625
941	2.7886	2.8021	2.8086	-2.11474	-2.11532	-2.11559	1.40093	1.4021	1.40266	1.4019	0.000879541
942	2.7897	2.8011	2.8088	-2.11479	-2.11527	-2.1156	1.40103	1.40201	1.40268	1.40191	0.000828379
943	2.7883	2.7968	2.8075	-2.11473	-2.11509	-2.11554	1.40091	1.40164	1.40256	1.4017	0.000829442
944	2.7877	2.7989	2.8072	-2.11471	-2.11518	-2.11553	1.40086	1.40182	1.40254	1.40174	0.000843736
945	2.7857	2.8001	2.8069	-2.11462	-2.11523	-2.11552	1.40068	1.40193	1.40251	1.40171	0.000933445
946	2.7857	2.8004	2.8061	-2.11462	-2.11524	-2.11548	1.40068	1.40195	1.40244	1.40169	0.000907705
947	2.7889	2.8002	2.8088	-2.11476	-2.11523	-2.1156	1.40096	1.40193	1.40268	1.40186	0.000860385
948	2.7884	2.7979	2.8066	-2.11474	-2.11514	-2.11551	1.40092	1.40174	1.40249	1.40171	0.000784834
949	2.7878	2.801	2.8098	-2.11471	-2.11527	-2.11564	1.40087	1.402	1.40276	1.40188	0.000954593
950	2.788	2.8028	2.8093	-2.11472	-2.11534	-2.11562	1.40088	1.40216	1.40272	1.40192	0.000941104
951	2.7887	2.8006	2.8095	-2.11475	-2.11525	-2.11563	1.40094	1.40197	1.40274	1.40188	0.000899632
952	2.7897	2.7987	2.8078	-2.11479	-2.11517	-2.11556	1.40103	1.40181	1.40259	1.40181	0.000780164
953	2.7907	2.7999	2.8105	-2.11483	-2.11522	-2.11567	1.40112	1.40191	1.40282	1.40195	0.000853967
954	2.7871	2.7986	2.8086	-2.11468	-2.11517	-2.11559	1.40081	1.4018	1.40266	1.40175	0.000927564
955	2.7874	2.7999	2.8092	-2.11469	-2.11522	-2.11562	1.40083	1.40191	1.40271	1.40182	0.000943082
956	2.7854	2.7979	2.808	-2.11461	-2.11514	-2.11557	1.40066	1.40174	1.40261	1.40167	0.000976188
957	2.7866	2.7964	2.8091	-2.11466	-2.11507	-2.11561	1.40076	1.40161	1.4027	1.40169	0.000972564
958	2.7885	2.7949	2.8078	-2.11474	-2.11501	-2.11556	1.40093	1.40148	1.40259	1.40166	0.000847477
959	2.7873	2.7968	2.8067	-2.11469	-2.11509	-2.11551	1.40082	1.40164	1.4025	1.40165	0.000836407
960	2.7873	2.8004	2.8097	-2.11469	-2.11524	-2.11564	1.40082	1.40195	1.40275	1.40184	0.000970181
961	2.7864	2.7997	2.8063	-2.11465	-2.11521	-2.11549	1.40074	1.40189	1.40246	1.4017	0.00087407
962	2.7884	2.7996	2.8086	-2.11474	-2.11521	-2.11559	1.40092	1.40188	1.40266	1.40182	0.000872437
963	2.7904	2.8006	2.8077	-2.11482	-2.11525	-2.11555	1.40109	1.40197	1.40258	1.40188	0.000749654
964	2.7888	2.7986	2.8094	-2.11475	-2.11517	-2.11562	1.40095	1.4018	1.40273	1.40183	0.000888226
965	2.7871	2.798	2.8107	-2.11468	-2.11514	-2.11568	1.40081	1.40175	1.40284	1.4018	0.00101818
966	2.7862	2.8017	2.8101	-2.11464	-2.1153	-2.11565	1.40073	1.40206	1.40279	1.40186	0.00104533
967	2.7872	2.8015	2.8117	-2.11468	-2.11529	-2.11572	1.40081	1.40205	1.40293	1.40193	0.0010609
968	2.7905	2.801	2.8118	-2.11482	-2.11527	-2.11573	1.4011	1.402	1.40293	1.40201	0.000917883
969	2.7923	2.8009	2.8119	-2.1149	-2.11526	-2.11573	1.40125	1.402	1.40294	1.40206	0.000846603
970	2.7896	2.8029	2.8119	-2.11479	-2.11535	-2.11573	1.40102	1.40217	1.40294	1.40204	0.00096696
971	2.7887	2.8037	2.8113	-2.11475	-2.11538	-2.1157	1.40094	1.40224	1.40289	1.40202	0.000991302
972	2.7878	2.8029	2.8141	-2.11471	-2.11535	-2.11582	1.40087	1.40217	1.40313	1.40206	0.00113752
973	2.7914	2.8018	2.8107	-2.11486	-2.1153	-2.11568	1.40118	1.40207	1.40284	1.40203	0.000832528
974	2.7937	2.8015	2.8133	-2.11496	-2.11529	-2.11579	1.40137	1.40205	1.40306	1.40216	0.0008502
975	2.7888	2.7999	2.8118	-2.11475	-2.11522	-2.11573	1.40095	1.40191	1.40293	1.40193	0.000991394
976	2.7904	2.8066	2.8148	-2.11482	-2.11551	-2.11585	1.40109	1.40249	1.40319	1.40226	0.00107001
977	2.7879	2.8032	2.8155	-2.11471	-2.11536	-2.11588	1.40087	1.40219	1.40325	1.40211	0.00119164
978	2.7906	2.801	2.8134	-2.11483	-2.11527	-2.11579	1.40111	1.402	1.40307	1.40206	0.000983645
979	2.7924	2.8008	2.8135	-2.1149	-2.11526	-2.1158	1.40126	1.40199	1.40308	1.40211	0.0009153
980	2.7936	2.8022	2.815	-2.11496	-2.11532	-2.11586	1.40137	1.40211	1.40321	1.40223	0.000927721
981	2.7868	2.8032	2.8129	-2.11467	-2.11536	-2.11577	1.40078	1.40219	1.40303	1.402	0.0011372
982	2.7864	2.7996	2.8108	-2.11465	-2.11521	-2.11568	1.40074	1.40188	1.40285	1.40183	0.00105292
983	2.7862	2.7996	2.8086	-2.11464	-2.11521	-2.11559	1.40073	1.40188	1.40266	1.40176	0.000971869
984	2.7966	2.8016	2.815	-2.11508	-2.11529	-2.11586	1.40162	1.40206	1.40321	1.4023	0.000819516
985	2.7898	2.7999	2.8129	-2.11479	-2.11522	-2.11577	1.40104	1.40191	1.40303	1.40199	0.000997985
986	2.7888	2.8048	2.8122	-2.11475	-2.11543	-2.11574	1.40095	1.40233	1.40297	1.40208	0.00103093
987	2.7862	2.8052	2.8132	-2.11464	-2.11545	-2.11579	1.40073	1.40237	1.40305	1.40205	0.00119551
988	2.7893	2.8043	2.8139	-2.11477	-2.11541	-2.11581	1.40099	1.40229	1.40311	1.40213	0.00106853
989	2.7925	2.7982	2.8115	-2.11491	-2.11515	-2.11571	1.40127	1.40176	1.40291	1.40198	0.000840172
990	2.7923	2.8042	2.8111	-2.1149	-2.1154	-2.1157	1.40125	1.40228	1.40287	1.40214	0.000819605
991	2.7847	2.8031	2.8133	-2.11458	-2.11536	-2.11579	1.4006	1.40218	1.40306	1.40195	0.00124957
992	2.7845	2.8051	2.811	-2.11457	-2.11544	-2.11569	1.40058	1.40236	1.40287	1.40193	0.0011996
993	2.7915	2.8014	2.8125	-2.11487	-2.11529	-2.11576	1.40118	1.40204	1.40299	1.40207	0.000905328
994	2.7948	2.8021	2.8181	-2.11501	-2.11532	-2.11599	1.40147	1.4021	1.40348	1.40235	0.00102646
995	2.79	2.8009	2.8172	-2.1148	-2.11526	-2.11595	1.40106	1.402	1.4034	1.40215	0.00117941
996	2.7855	2.8012	2.8178	-2.11461	-2.11528	-2.11598	1.40067	1.40202	1.40345	1.40205	0.00139196
997	2.7836	2.8061	2.8117	-2.11453	-2.11548	-2.11572	1.4005	1.40244	1.40293	1.40196	0.00128239
998	2.7876	2.8069	2.8144	-2.1147	-2.11552	-2.11584	1.40085	1.40251	1.40316	1.40217	0.0011917
999	2.7909	2.8025	2.8142	-2.11484	-2.11533	-2.11583	1.40113	1.40213	1.40314	1.40214	0.00100389
1000	2.7915	2.8034	2.8153	-2.11487	-2.11537	-2.11587	1.40118	1.40221	1.40324	1.40221	0.00102534
1001	2.7932	2.7996	2.8175	-2.11494	-2.11521	-2.11597	1.40133	1.40188	1.40342	1.40221	0.00108495
1002	2.7904	2.8089	2.8195	-2.11482	-2.1156	-2.11605	1.40109	1.40268	1.4036	1.40246	0.00126885
1003	2.7881	2.8069	2.8164	-2.11472	-2.11552	-2.11592	1.40089	1.40251	1.40333	1.40224	0.0012412
1004	2.7926	2.8069	2.8148	-2.11491	-2.11552	-2.11585	1.40128	1.40251	1.40319	1.40233	0.000969584
1005	2.7937	2.8003	2.8198	-2.11496	-2.11524	-2.11606	1.40137	1.40194	1.40362	1.40231	0.0011688
1006	2.7903	2.8051	2.8168	-2.11482	-2.11544	-2.11594	1.40108	1.40236	1.40336	1.40227	0.00114427
1007	2.7903	2.8106	2.8173	-2.11482	-2.11568	-2.11596	1.40108	1.40283	1.40341	1.40244	0.00121144
1008	2.7903	2.806	2.8178	-2.11482	-2.11548	-2.11598	1.40108	1.40243	1.40345	1.40232	0.00118866
1009	2.7871	2.8079	2.8152	-2.11468	-2.11556	-2.11587	1.40081	1.4026	1.40323	1.40221	0.00125671
1010	2.7924	2.801	2.8196	-2.1149	-2.11527	-2.11606	1.40126	1.402	1.40361	1.40229	0.0011975
1011	2.7914	2.806	2.8166	-2.11486	-2.11548	-2.11593	1.40118	1.40243	1.40335	1.40232	0.00109017
1012	2.786	2.806	2.8158	-2.11463	-2.11548	-2.1159	1.40071	1.40243	1.40328	1.40214	0.00130911
1013	2.7861	2.8019	2.8165	-2.11464	-2.11531	-2.11593	1.40072	1.40208	1.40334	1.40205	0.00131033
1014	2.7883	2.8026	2.8116	-2.11473	-2.11534	-2.11572	1.40091	1.40214	1.40292	1.40199	0.00101283
1015	2.7941	2.7989	2.8148	-2.11498	-2.11518	-2.11585	1.40141	1.40182	1.40319	1.40214	0.000933382
1016	2.7936	2.7988	2.815	-2.11496	-2.11518	-2.11586	1.40137	1.40181	1.40321	1.40213	0.000961529
1017	2.789	2.8045	2.8138	-2.11476	-2.11542	-2.11581	1.40097	1.40231	1.40311	1.40213	0.00107978
1018	2.7846	2.8015	2.8099	-2.11457	-2.11529	-2.11565	1.40059	1.40205	1.40277	1.4018	0.00111108
1019	2.7911	2.8052	2.8139	-2.11485	-2.11545	-2.11581	1.40115	1.40237	1.40311	1.40221	0.000991537
1020	2.7889	2.8031	2.8119	-2.11476	-2.11536	-2.11573	1.40096	1.40218	1.40294	1.40203	0.0010003
1021	2.7827	2.8008	2.8175	-2.11449	-2.11526	-2.11597	1.40043	1.40199	1.40342	1.40195	0.00150019
1022	2.7879	2.7987	2.8163	-2.11471	-2.11517	-2.11592	1.40087	1.40181	1.40332	1.402	0.00123525
1023	2.7807	2.8028	2.8153	-2.11441	-2.11534	-2.11587	1.40025	1.40216	1.40324	1.40188	0.00151061
1024	2.7849	2.8	2.8084	-2.11459	-2.11523	-2.11558	1.40062	1.40192	1.40264	1.40172	0.00102683
1025	2.786	2.8058	2.8138	-2.11463	-2.11547	-2.11581	1.40071	1.40242	1.40311	1.40208	0.00123366
1026	2.798	2.8082	2.8188	-2.11514	-2.11557	-2.11602	1.40175	1.40262	1.40354	1.40264	0.000895669
1027	2.7907	2.804	2.8217	-2.11483	-2.1154	-2.11615	1.40112	1.40226	1.40379	1.40239	0.00133955
1028	2.7853	2.8065	2.8171	-2.1146	-2.1155	-2.11595	1.40065	1.40248	1.40339	1.40217	0.00139557
1029	2.7822	2.8038	2.8146	-2.11447	-2.11539	-2.11584	1.40038	1.40225	1.40318	1.40193	0.00142233
1030	2.7829	2.7941	2.8052	-2.1145	-2.11498	-2.11545	1.40044	1.40141	1.40237	1.40141	0.000961681
1031	2.7872	2.8015	2.813	-2.11468	-2.11529	-2.11578	1.40081	1.40205	1.40304	1.40197	0.0011141
1032	2.7875	2.8052	2.8168	-2.1147	-2.11545	-2.11594	1.40084	1.40237	1.40336	1.40219	0.00127161
1033	2.7852	2.8059	2.8179	-2.1146	-2.11548	-2.11598	1.40064	1.40243	1.40346	1.40218	0.00142567
1034	2.7805	2.8051	2.8174	-2.1144	-2.11544	-2.11596	1.40024	1.40236	1.40342	1.402	0.0016198
1035	2.7794	2.7993	2.8119	-2.11435	-2.1152	-2.11573	1.40014	1.40186	1.40294	1.40165	0.00141313
1036	2.7916	2.7916	2.8105	-2.11487	-2.11487	-2.11567	1.40119	1.40119	1.40282	1.40174	0.000940438
1037	2.7918	2.801	2.8092	-2.11488	-2.11527	-2.11562	1.40121	1.402	1.40271	1.40197	0.000750268
1038	2.7779	2.8042	2.8042	-2.11429	-2.1154	-2.1154	1.40001	1.40228	1.40228	1.40152	0.00131005
1039	2.787	2.801	2.815	-2.11468	-2.11527	-2.11586	1.4008	1.402	1.40321	1.402	0.00120659
1040	2.787	2.8014	2.8158	-2.11468	-2.11529	-2.1159	1.4008	1.40204	1.40328	1.40204	0.00124101
1041	2.7918	2.7969	2.8216	-2.11488	-2.1151	-2.11614	1.40121	1.40165	1.40378	1.40221	0.00137267
1042	2.7842	2.7979	2.8148	-2.11456	-2.11514	-2.11585	1.40055	1.40174	1.40319	1.40183	0.00132121
1043	2.7862	2.8039	2.8195	-2.11464	-2.11539	-2.11605	1.40073	1.40225	1.4036	1.40219	0.00143568
1044	2.7707	2.7967	2.8127	-2.11399	-2.11509	-2.11576	1.39939	1.40163	1.40301	1.40134	0.00182888
1045	2.7721	2.7886	2.8051	-2.11405	-2.11474	-2.11544	1.39951	1.40093	1.40236	1.40093	0.00142394
1046	2.7817	2.7987	2.8011	-2.11445	-2.11517	-2.11527	1.40034	1.40181	1.40201	1.40139	0.000912478
1047	2.7865	2.7882	2.8041	-2.11465	-2.11473	-2.1154	1.40075	1.4009	1.40227	1.40131	0.000837154
1048	2.7853	2.8095	2.8095	-2.1146	-2.11563	-2.11563	1.40065	1.40274	1.40274	1.40204	0.00120463
1049	2.7707	2.8077	2.8077	-2.11399	-2.11555	-2.11555	1.39939	1.40258	1.40258	1.40152	0.00184341
1050	2.7773	2.7998	2.7998	-2.11427	-2.11522	-2.11522	1.39996	1.4019	1.4019	1.40125	0.00112107
